# Supplementary material for: Histone lactylation maintains bovine early embryo development via regulating embryonic genome activation
Source: J Anim Sci Biotechnol. 2026 Apr 23;17:76. doi: 10.1186/s40104-026-01398-8 (PMC13104507; doi:10.1186/s40104-026-01398-8)
Supplement: Supplementary file 3 — Additional file 3: Table S3. DEGs information from scRNA-Seq analysis. [file 40104_2026_1398_MOESM3_ESM.xlsx]

## Sheet: DEGs (GSKA vs. Control)
gene_id	gene_name	EntrezID	transcript_id	GO	KEGG	KO_ENTRY	EC	Description	trans_type	FPKM.GSKA1	FPKM.GSKA2	FPKM.GSKA3	FPKM.Control1	FPKM.Control2	FPKM.Control3	fc	log2(fc)	pval	qval	regulation	significant
ENSBTAG00000021077	BOLA-DQB	25071	ENSBTAT00000046279	GO:0006955(immune response);GO:0016020(membrane);GO:0019882(antigen processing and presentation);GO:0042613(MHC class II protein complex)	04145(Phagosome);04514(Cell adhesion molecules);04612(Antigen processing and presentation);04640(Hematopoietic cell lineage);04658(Th1 and Th2 cell differentiation);04659(Th17 cell differentiation);04672(Intestinal immune network for IgA production);04940(Type I diabetes mellitus);05140(Leishmaniasis);05145(Toxoplasmosis);05150(Staphylococcus aureus infection);05152(Tuberculosis);05164(Influenza …	NA	NA	major histocompatibility complex, class II, DQ beta [Source:NCBI gene (formerly Entrezgene);Acc:282495]	protein_coding	0	0	0	7.18075	16.2897	14.2191	7.95975e-06	-16.9388	2.28524e-21	4.31042e-17	down	yes
ENSBTAG00000005260	SPP1	37803	ENSBTAT00000081763	GO:0001503(ossification);GO:0005178(integrin binding);GO:0005615(extracellular space);GO:0005794(Golgi apparatus);GO:0006710(androgen catabolic process);GO:0007155(cell adhesion);GO:0033280(response to vitamin D);GO:0045893(positive regulation of DNA-templated transcription);GO:0071394(cellular response to testosterone stimulus);GO:2000866(positive regulation of estradiol secretion)	04151(PI3K-Akt signaling pathway);04371(Apelin signaling pathway);04510(Focal adhesion);04512(ECM-receptor interaction);04620(Toll-like receptor signaling pathway);04929(GnRH secretion);05165(Human papillomavirus infection)	NA	NA	secreted phosphoprotein 1 [Source:VGNC Symbol;Acc:VGNC:35232]	protein_coding	6.9077	3.42948	9.00246	0	0	0	64465.5	15.9762	2.49763e-18	2.35552e-14	up	yes
ENSBTAG00000051544	ENSBTAG00000051544	1807	ENSBTAT00000082261	GO:0031424(keratinization)	NA	NA	NA		protein_coding	73.222	203.226	198.036	4.55596	11.018	11.8687	17.2901	4.11187	2.86743e-13	1.76258e-09	up	yes
ENSBTAG00000038178	ZNF25	29356	ENSBTAT00000052912	GO:0006355(regulation of DNA-templated transcription)	05168(Herpes simplex virus 1 infection)	NA	NA	zinc finger protein 25 [Source:VGNC Symbol;Acc:VGNC:59175]	protein_coding	7.09317	0	0	0	0	0	23643.9	14.5292	4.16691e-13	1.76258e-09	up	yes
ENSBTAG00000055069	ENSBTAG00000055069	1359	ENSBTAT00000064774	GO:0005737(cytoplasm);GO:0006826(iron ion transport);GO:0006879(cellular iron ion homeostasis);GO:0006880(intracellular sequestering of iron ion);GO:0008198(ferrous iron binding);GO:0008199(ferric iron binding);GO:0046872(metal ion binding)	NA	NA	NA		protein_coding	4.65221	4.43952	2.70218	29.3495	37.7778	31.0277	0.120156	-3.05702	4.6723e-13	1.76258e-09	down	yes
ENSBTAG00000007517	CHRNB2	31508	ENSBTAT00000009892	GO:0001666(response to hypoxia);GO:0004888(transmembrane signaling receptor activity);GO:0005216(ion channel activity);GO:0005230(extracellular ligand-gated ion channel activity);GO:0005892(acetylcholine-gated channel complex);GO:0006811(ion transport);GO:0007165(signal transduction);GO:0007612(learning);GO:0007613(memory);GO:0008542(visual learning);GO:0015464(acetylcholine receptor activity);GO…	04080(Neuroactive ligand-receptor interaction);04725(Cholinergic synapse);05033(Nicotine addiction)	NA	NA	cholinergic receptor nicotinic beta 2 subunit [Source:VGNC Symbol;Acc:VGNC:27331]	protein_coding	0	0	0	0	3.63739	0	8.24767e-05	-13.5657	7.00012e-13	1.89661e-09	down	yes
ENSBTAG00000003045	BAMBI	8473	ENSBTAT00000003960	GO:0005109(frizzled binding);GO:0005737(cytoplasm);GO:0005886(plasma membrane);GO:0008284(positive regulation of cell population proliferation);GO:0008360(regulation of cell shape);GO:0010718(positive regulation of epithelial to mesenchymal transition);GO:0016477(cell migration);GO:0030512(negative regulation of transforming growth factor beta receptor signaling pathway);GO:0030514(negative regul…	04310(Wnt signaling pathway);04350(TGF-beta signaling pathway)	NA	NA	BMP and activin membrane bound inhibitor [Source:VGNC Symbol;Acc:VGNC:26417]	protein_coding	17.8604	19.2714	14.92	45.5684	58.525	62.2038	0.313005	-1.67574	7.03864e-13	1.89661e-09	down	yes
ENSBTAG00000016844	ADGB	43273	ENSBTAT00000063488	GO:0004198(calcium-dependent cysteine-type endopeptidase activity);GO:0005515(protein binding);GO:0006508(proteolysis);GO:0019825(oxygen binding);GO:0020037(heme binding)	NA	NA	NA	androglobin [Source:VGNC Symbol;Acc:VGNC:25656]	protein_coding	0	0	0	1.32914	0	0	0.00022571	-12.1132	8.05973e-13	1.90028e-09	down	yes
ENSBTAG00000033656	ENSBTAG00000033656	29883;29885;29884	ENSBTAT00000023900;ENSBTAT00000086767;ENSBTAT00000081474	GO:0005515(protein binding);GO:0005737(cytoplasm);GO:0008270(zinc ion binding);GO:0010468(regulation of gene expression);GO:0016567(protein ubiquitination);GO:0045087(innate immune response);GO:0046872(metal ion binding);GO:0061630(ubiquitin protein ligase activity);GO:0061630(ubiquitin protein ligase activity)	NA	NA	NA		protein_coding	41.8287	45.944	53.291	149.432	97.2384	139.834	0.364973	-1.45414	1.19038e-12	2.49478e-09	down	yes
ENSBTAG00000015895	HGD	2238	ENSBTAT00000061425	GO:0004411(homogentisate 1,2-dioxygenase activity);GO:0006520(cellular amino acid metabolic process);GO:0006559(L-phenylalanine catabolic process);GO:0006570(tyrosine metabolic process);GO:0042802(identical protein binding)	00350(Tyrosine metabolism);01100(Metabolic pathways)	K00451	EC:1.13.11.5	homogentisate 1,2-dioxygenase [Source:VGNC Symbol;Acc:VGNC:29833]	protein_coding	0	0	0	3.39965	0	0	8.82444e-05	-13.4681	4.9945e-12	9.42062e-09	down	yes
ENSBTAG00000015013	C2CD2L	10924	ENSBTAT00000019988	GO:0005886(plasma membrane);GO:0008526(phosphatidylinositol transfer activity);GO:0016021(integral component of membrane);GO:0032541(cortical endoplasmic reticulum);GO:0035091(phosphatidylinositol binding);GO:0035774(positive regulation of insulin secretion involved in cellular response to glucose stimulus);GO:0043559(insulin binding);GO:0098592(cytoplasmic side of apical plasma membrane);GO:0140…	NA	NA	NA	C2CD2 like [Source:VGNC Symbol;Acc:VGNC:26632]	protein_coding	0	0	0	1.47866	1.05165	0.839988	8.90129e-05	-13.4556	7.41561e-12	1.21803e-08	down	yes
ENSBTAG00000020520	RASD1	18196	ENSBTAT00000027338	GO:0003924(GTPase activity);GO:0005525(GTP binding);GO:0016529(sarcoplasmic reticulum)	04713(Circadian entrainment);04934(Cushing syndrome)	NA	NA	ras related dexamethasone induced 1 [Source:VGNC Symbol;Acc:VGNC:33740]	protein_coding	2.96557	1.24051	1.25719	16.9965	14.9841	14.8367	0.116693	-3.09921	7.74913e-12	1.21803e-08	down	yes
ENSBTAG00000019885	ZNF280C	185	ENSBTAT00000026492	NA	NA	NA	NA	zinc finger protein 280C [Source:VGNC Symbol;Acc:VGNC:37238]	protein_coding	2.89487	2.92961	2.61979	10.8879	12.7928	17.4819	0.205144	-2.28529	8.43008e-12	1.22314e-08	down	yes
ENSBTAG00000007975	ALDH8A1	43151	ENSBTAT00000010485	GO:0001758(retinal dehydrogenase activity);GO:0016491(oxidoreductase activity);GO:0016620(oxidoreductase activity, acting on the aldehyde or oxo group of donors, NAD or NADP as acceptor);GO:0042573(retinoic acid metabolic process);GO:0042574(retinal metabolic process);GO:0042904(9-cis-retinoic acid biosynthetic process)	00380(Tryptophan metabolism);01100(Metabolic pathways)	K23234	EC:1.2.1.32	aldehyde dehydrogenase 8 family member A1 [Source:VGNC Symbol;Acc:VGNC:25819]	protein_coding	0	0	0	2.39695	0	0	0.000125159	-12.964	2.06625e-11	2.78383e-08	down	yes
ENSBTAG00000046944	ENSBTAG00000046944	17371	ENSBTAT00000048097	GO:0005576(extracellular region);GO:0030414(peptidase inhibitor activity);GO:0043086(negative regulation of catalytic activity);GO:0052547(regulation of peptidase activity)	NA	NA	NA		protein_coding	25.6899	0	0	0	0	0	85632.9	16.3859	2.40908e-11	3.02934e-08	up	yes
ENSBTAG00000005434	PLVAP	38939	ENSBTAT00000052388	GO:0000165(MAPK cascade);GO:0002693(positive regulation of cellular extravasation);GO:0005901(caveola);GO:0009986(cell surface);GO:0033209(tumor necrosis factor-mediated signaling pathway)	NA	NA	NA	plasmalemma vesicle associated protein [Source:VGNC Symbol;Acc:VGNC:33056]	protein_coding	4.92203	2.49987	7.174	28.2262	31.559	26.977	0.168229	-2.5715	3.9668e-11	4.67636e-08	down	yes
ENSBTAG00000046614	ENSBTAG00000046614	9421	ENSBTAT00000064458	NA	NA	NA	NA		protein_coding	0	0	0	5.25015	0	0	5.71413e-05	-14.0951	5.29318e-11	5.72476e-08	down	yes
ENSBTAG00000046257	GIMAP4	34874	ENSBTAT00000034773	GO:0005525(GTP binding)	NA	NA	NA	GTPase, IMAP family member 4 [Source:NCBI gene (formerly Entrezgene);Acc:510751]	protein_coding	3.71271	2.74835	1.33173	0	0	0	25976	14.6649	5.46314e-11	5.72476e-08	up	yes
ENSBTAG00000017367	IFIT5	27921	ENSBTAT00000023090	GO:0000049(tRNA binding);GO:0000339(RNA cap binding);GO:0003690(double-stranded DNA binding);GO:0003723(RNA binding);GO:0003727(single-stranded RNA binding);GO:0005515(protein binding);GO:0005886(plasma membrane);GO:0008266(poly(U) RNA binding);GO:0008385(IkappaB kinase complex);GO:0015629(actin cytoskeleton);GO:0032587(ruffle membrane);GO:0043123(positive regulation of I-kappaB kinase/NF-kappaB …	NA	NA	NA	interferon induced protein with tetratricopeptide repeats 5 [Source:VGNC Symbol;Acc:VGNC:30051]	protein_coding	1.97956	0	0	0	0	0	6598.53	12.6879	6.41726e-11	6.37065e-08	up	yes
ENSBTAG00000001842	GSTM3	32049;32050	ENSBTAT00000016865;ENSBTAT00000085178	GO:0004364(glutathione transferase activity);GO:0005515(protein binding);GO:0005737(cytoplasm);GO:0005829(cytosol);GO:0006749(glutathione metabolic process);GO:0018916(nitrobenzene metabolic process);GO:0019899(enzyme binding);GO:0035686(sperm fibrous sheath);GO:0042178(xenobiotic catabolic process);GO:0042802(identical protein binding);GO:0042803(protein homodimerization activity);GO:0043295(glu…	00480(Glutathione metabolism);00980(Metabolism of xenobiotics by cytochrome P450);00982(Drug metabolism - cytochrome P450);00983(Drug metabolism - other enzymes);01100(Metabolic pathways);01524(Platinum drug resistance);05200(Pathways in cancer);05204(Chemical carcinogenesis);05225(Hepatocellular carcinoma);05418(Fluid shear stress and atherosclerosis);05418(Fluid shear stress and atherosclerosis)	K00799	EC:2.5.1.18	glutathione S-transferase mu 3 [Source:VGNC Symbol;Acc:VGNC:29686]	protein_coding	724.647	605.67	677.538	197.475	261.572	254.503	2.8139	1.49257	8.30353e-11	7.83106e-08	up	yes
ENSBTAG00000006122	HUWE1	1205;1206	ENSBTAT00000008060;ENSBTAT00000072234	GO:0000209(protein polyubiquitination);GO:0004842(ubiquitin-protein transferase activity);GO:0005515(protein binding);GO:0005654(nucleoplasm);GO:0005737(cytoplasm);GO:0005829(cytosol);GO:0006284(base-excision repair);GO:0006513(protein monoubiquitination);GO:0010637(negative regulation of mitochondrial fusion);GO:0016574(histone ubiquitination);GO:0031398(positive regulation of protein ubiquitina…	04120(Ubiquitin mediated proteolysis);04120(Ubiquitin mediated proteolysis)	K10592	EC:2.3.2.26	HECT, UBA and WWE domain containing E3 ubiquitin protein ligase 1 [Source:VGNC Symbol;Acc:VGNC:30009]	protein_coding	2.45774	2.04052	1.77115	5.48245	5.13027	5.85155	0.380789	-1.39294	9.297e-11	8.35047e-08	down	yes
ENSBTAG00000050423	ENSBTAG00000050423	27029	ENSBTAT00000076797	GO:0016020(membrane);GO:0016021(integral component of membrane)	NA	NA	NA		protein_coding	0	0	0	0	14.8235	0	2.02382e-05	-15.5926	1.30528e-10	1.1191e-07	down	yes
ENSBTAG00000033220	CFAP141	31530	ENSBTAT00000047205	NA	NA	NA	NA	cilia and flagella associated protein 141 [Source:VGNC Symbol;Acc:VGNC:52709]	protein_coding	0	0	0	6.74325	0	0	4.4489e-05	-14.4562	1.76325e-10	1.44602e-07	down	yes
ENSBTAG00000017659	BFSP2	3154	ENSBTAT00000024638	GO:0005198(structural molecule activity);GO:0005212(structural constituent of eye lens);GO:0005737(cytoplasm);GO:0005882(intermediate filament);GO:0007010(cytoskeleton organization);GO:0045104(intermediate filament cytoskeleton organization);GO:0045109(intermediate filament organization);GO:0048469(cell maturation);GO:0070307(lens fiber cell development)	NA	NA	NA	beaded filament structural protein 2 [Source:VGNC Symbol;Acc:VGNC:26479]	protein_coding	0	0	0	2.83976	0	0	0.000105643	-13.2085	3.82133e-10	2.9295e-07	down	yes
ENSBTAG00000020755	SELP	12720	ENSBTAT00000027661	GO:0001530(lipopolysaccharide binding);GO:0002687(positive regulation of leukocyte migration);GO:0005509(calcium ion binding);GO:0005615(extracellular space);GO:0005887(integral component of plasma membrane);GO:0006954(inflammatory response);GO:0007155(cell adhesion);GO:0007157(heterophilic cell-cell adhesion via plasma membrane cell adhesion molecules);GO:0007159(leukocyte cell-cell adhesion);GO…	04514(Cell adhesion molecules);05144(Malaria);05150(Staphylococcus aureus infection);05171(Coronavirus disease - COVID-19)	NA	NA	selectin P [Source:VGNC Symbol;Acc:VGNC:34424]	protein_coding	0	0	0	0	0	1.46454	0.000204843	-12.2532	3.8828e-10	2.9295e-07	down	yes
ENSBTAG00000012973	GFRAL	24556;24555	ENSBTAT00000017248;ENSBTAT00000075786	GO:0002023(reduction of food intake in response to dietary excess);GO:0005654(nucleoplasm);GO:0005886(plasma membrane);GO:0005925(focal adhesion);GO:0009897(external side of plasma membrane);GO:0015629(actin cytoskeleton);GO:0016167(glial cell-derived neurotrophic factor receptor activity);GO:0030971(receptor tyrosine kinase binding);GO:0031098(stress-activated protein kinase signaling cascade);G…	NA	NA	NA	GDNF family receptor alpha like [Source:VGNC Symbol;Acc:VGNC:53972]	protein_coding	0	0	0	0	2.66967	0	0.000112373	-13.1194	5.12725e-10	3.64398e-07	down	yes
ENSBTAG00000025213	OMG	17483	ENSBTAT00000035344	GO:0005515(protein binding)	NA	NA	NA	oligodendrocyte myelin glycoprotein [Source:VGNC Symbol;Acc:VGNC:50238]	protein_coding	0	0	2.69388	0	0	0	8979.59	13.1324	5.21617e-10	3.64398e-07	up	yes
ENSBTAG00000017722	F5	12719	ENSBTAT00000023573	GO:0005507(copper ion binding);GO:0005615(extracellular space);GO:0007596(blood coagulation);GO:0008015(blood circulation);GO:0031091(platelet alpha granule)	04610(Complement and coagulation cascades)	NA	NA	coagulation factor V [Source:VGNC Symbol;Acc:VGNC:28688]	protein_coding	0	0	0	0.675997	0	0	0.000443789	-11.1378	5.63972e-10	3.79916e-07	down	yes
ENSBTAG00000026580	HTR1E	43019	ENSBTAT00000037840	GO:0004930(G protein-coupled receptor activity);GO:0004993(G protein-coupled serotonin receptor activity);GO:0005887(integral component of plasma membrane);GO:0007186(G protein-coupled receptor signaling pathway);GO:0007193(adenylate cyclase-inhibiting G protein-coupled receptor signaling pathway);GO:0007268(chemical synaptic transmission);GO:0016021(integral component of membrane);GO:0051378(ser…	04024(cAMP signaling pathway);04080(Neuroactive ligand-receptor interaction);04726(Serotonergic synapse);04742(Taste transduction)	NA	NA	5-hydroxytryptamine receptor 1E [Source:VGNC Symbol;Acc:VGNC:29994]	protein_coding	0	0	0	0	0	3.63442	8.25441e-05	-13.5645	5.85609e-10	3.80888e-07	down	yes
ENSBTAG00000046430	ZNF804B	34252	ENSBTAT00000066045	NA	NA	NA	NA	zinc finger protein 804B [Source:VGNC Symbol;Acc:VGNC:37351]	protein_coding	1.16814	0.387694	1.76612	0	0	0	11073.2	13.4348	6.10543e-10	3.83869e-07	up	yes
ENSBTAG00000002257	KLK11	16634	ENSBTAT00000002912	GO:0004252(serine-type endopeptidase activity);GO:0005576(extracellular region);GO:0006508(proteolysis)	NA	NA	NA	kallikrein related peptidase 11 [Source:VGNC Symbol;Acc:VGNC:30673]	protein_coding	0	0	0	0	3.49004	0	8.5959e-05	-13.506	7.42538e-10	4.3768e-07	down	yes
ENSBTAG00000037686	SRPX2	589	ENSBTAT00000053743	GO:0005102(signaling receptor binding);GO:0005615(extracellular space);GO:0005737(cytoplasm);GO:0036458(hepatocyte growth factor binding);GO:0042325(regulation of phosphorylation);GO:0042802(identical protein binding);GO:0048870(cell motility);GO:0051965(positive regulation of synapse assembly);GO:0098609(cell-cell adhesion)	NA	NA	NA	sushi repeat containing protein X-linked 2 [Source:NCBI gene (formerly Entrezgene);Acc:514742]	protein_coding	0	0	0	0	1.15236	0	0.000260336	-11.9073	7.42538e-10	4.3768e-07	down	yes
ENSBTAG00000050727	ENSBTAG00000050727	21712	ENSBTAT00000068869	NA	NA	NA	NA		lncRNA	0	0	2.81121	0	0	0	9370.7	13.1939	7.96685e-10	4.55366e-07	up	yes
ENSBTAG00000002062	TRPA1	10168	ENSBTAT00000002668	GO:0005216(ion channel activity);GO:0005262(calcium channel activity);GO:0005515(protein binding);GO:0005887(integral component of plasma membrane);GO:0006811(ion transport);GO:0006816(calcium ion transport);GO:0006874(cellular calcium ion homeostasis);GO:0007166(cell surface receptor signaling pathway);GO:0009409(response to cold);GO:0009410(response to xenobiotic stimulus);GO:0010033(response t…	04750(Inflammatory mediator regulation of TRP channels)	NA	NA	transient receptor potential cation channel subfamily A member 1 [Source:VGNC Symbol;Acc:VGNC:36380]	protein_coding	0	0	0	0	0	0.91943	0.000326289	-11.5816	8.94731e-10	4.76218e-07	down	yes
ENSBTAG00000046277	RGS4	31109	ENSBTAT00000065520	GO:0005096(GTPase activator activity);GO:0005634(nucleus);GO:0005737(cytoplasm);GO:0007186(G protein-coupled receptor signaling pathway)	NA	NA	NA	regulator of G protein signaling 4 [Source:VGNC Symbol;Acc:VGNC:54394]	protein_coding	0	0	0	2.81224	0.633652	0.439354	7.72152e-05	-13.6608	9.01831e-10	4.76218e-07	down	yes
ENSBTAG00000017069	GASK1B	14004;14003	ENSBTAT00000071687;ENSBTAT00000022701	GO:0005794(Golgi apparatus);GO:0005794(Golgi apparatus)	NA	NA	NA	golgi associated kinase 1B [Source:VGNC Symbol;Acc:VGNC:53900]	protein_coding	0	0	0	1.24238	0	0	0.000241473	-12.0159	9.10856e-10	4.76218e-07	down	yes
ENSBTAG00000012887	FCER1A	31261	ENSBTAT00000017127	NA	04071(Sphingolipid signaling pathway);04072(Phospholipase D signaling pathway);04664(Fc epsilon RI signaling pathway);05310(Asthma)	NA	NA	Fc epsilon receptor Ia [Source:VGNC Symbol;Acc:VGNC:28930]	protein_coding	0	0	4.21934	0	0	0	14064.5	13.7798	9.34157e-10	4.76218e-07	up	yes
ENSBTAG00000006134	DYNLRB1	9185	ENSBTAT00000008068	GO:0005813(centrosome);GO:0005868(cytoplasmic dynein complex);GO:0007018(microtubule-based movement);GO:0030286(dynein complex)	05132(Salmonella infection)	NA	NA	dynein light chain roadblock-type 1 [Source:VGNC Symbol;Acc:VGNC:28276]	protein_coding	14.2338	21.9008	14.8908	55.2325	65.5843	66.9459	0.271755	-1.87962	1.49656e-09	7.42843e-07	down	yes
ENSBTAG00000049288	ENSBTAG00000049288	3775	ENSBTAT00000074602	NA	NA	NA	NA		lncRNA	0	3.70773	0	0	0	0	12359.1	13.5933	1.63065e-09	7.88651e-07	up	yes
ENSBTAG00000014548	NIBAN1	13387	ENSBTAT00000019338	GO:0001933(negative regulation of protein phosphorylation);GO:0001934(positive regulation of protein phosphorylation);GO:0005737(cytoplasm);GO:0005829(cytosol);GO:0005886(plasma membrane);GO:0034976(response to endoplasmic reticulum stress);GO:0045727(positive regulation of translation)	NA	NA	NA	niban apoptosis regulator 1 [Source:VGNC Symbol;Acc:VGNC:28726]	protein_coding	0	0	0	0	0.965565	0	0.000310699	-11.6522	1.73849e-09	8.12496e-07	down	yes
ENSBTAG00000024406	AGR2	33677	ENSBTAT00000033841	GO:0002162(dystroglycan binding);GO:0005154(epidermal growth factor receptor binding);GO:0005576(extracellular region);GO:0005615(extracellular space);GO:0005783(endoplasmic reticulum);GO:0010628(positive regulation of gene expression);GO:0010811(positive regulation of cell-substrate adhesion);GO:0042802(identical protein binding);GO:0045742(positive regulation of epidermal growth factor receptor…	NA	NA	NA	anterior gradient 2, protein disulphide isomerase family member [Source:VGNC Symbol;Acc:VGNC:25740]	protein_coding	1.89877	3.66736	6.72595	0	0	0	40973.6	15.3224	1.76611e-09	8.12496e-07	up	yes
ENSBTAG00000018994	TNFSF10	2726	ENSBTAT00000025281	GO:0005164(tumor necrosis factor receptor binding);GO:0005515(protein binding);GO:0006955(immune response);GO:0008270(zinc ion binding);GO:0016020(membrane);GO:0032813(tumor necrosis factor receptor superfamily binding);GO:0042802(identical protein binding);GO:0043065(positive regulation of apoptotic process);GO:0043123(positive regulation of I-kappaB kinase/NF-kappaB signaling);GO:0043280(positi…	04060(Cytokine-cytokine receptor interaction);04061(Viral protein interaction with cytokine and cytokine receptor);04068(FoxO signaling pathway);04210(Apoptosis);04217(Necroptosis);04650(Natural killer cell mediated cytotoxicity);05132(Salmonella infection);05164(Influenza A)	NA	NA	TNF superfamily member 10 [Source:VGNC Symbol;Acc:VGNC:36172]	protein_coding	0	0	3.79863	0	0	0	12662.1	13.6282	1.86779e-09	8.38813e-07	up	yes
ENSBTAG00000002993	SFT2D1	43486;43485;43487	ENSBTAT00000003895;ENSBTAT00000083450;ENSBTAT00000069804	GO:0016021(integral component of membrane);GO:0016192(vesicle-mediated transport);GO:0016192(vesicle-mediated transport)	NA	NA	NA	SFT2 domain containing 1 [Source:NCBI gene (formerly Entrezgene);Acc:524821]	protein_coding	187.743	151.66	197.379	80.9033	68.0809	82.2049	2.32183	1.21526	2.41134e-09	1.05774e-06	up	yes
ENSBTAG00000050713	ENSBTAG00000050713	13566	ENSBTAT00000073141	NA	NA	NA	NA		lncRNA	0	0	7.02538	0	0	0	23417.9	14.5153	2.97152e-09	1.27384e-06	up	yes
ENSBTAG00000004840	C1S	36835	ENSBTAT00000006358	GO:0004252(serine-type endopeptidase activity);GO:0005509(calcium ion binding);GO:0006508(proteolysis);GO:0006958(complement activation, classical pathway);GO:0042802(identical protein binding)	04610(Complement and coagulation cascades);05133(Pertussis);05150(Staphylococcus aureus infection);05171(Coronavirus disease - COVID-19);05322(Systemic lupus erythematosus)	K01331	EC:3.4.21.42	complement C1s [Source:VGNC Symbol;Acc:VGNC:26630]	protein_coding	0	0	0	1.16189	0	0	0.000258201	-11.9192	3.05133e-09	1.27898e-06	down	yes
ENSBTAG00000008411	PLEKHO2	4515	ENSBTAT00000011069	NA	NA	NA	NA	pleckstrin homology domain containing O2 [Source:NCBI gene (formerly Entrezgene);Acc:613696]	protein_coding	0	0	0	1.43126	1.16402	0.238322	0.000105872	-13.2054	3.18704e-09	1.30683e-06	down	yes
ENSBTAG00000047181	ENSBTAG00000047181	7874	ENSBTAT00000010182	GO:0005524(ATP binding);GO:0016021(integral component of membrane);GO:0042626(ATPase-coupled transmembrane transporter activity);GO:0055085(transmembrane transport);GO:0140359(ABC-type transporter activity)	01523(Antifolate resistance);02010(ABC transporters);04024(cAMP signaling pathway);04976(Bile secretion)	NA	NA		protein_coding	0	0	1.02118	0	0	0	3403.94	11.733	3.68505e-09	1.47888e-06	up	yes
ENSBTAG00000043698	7SK	24492	ENSBTAT00000060690	NA	NA	NA	NA	7SK RNA [Source:RFAM;Acc:RF00100]	misc_RNA	0	0	0	0	10.3185	0	2.90739e-05	-15.0699	3.97015e-09	1.55792e-06	down	yes
ENSBTAG00000004176	PDC	13412	ENSBTAT00000005468	GO:0001750(photoreceptor outer segment);GO:0008277(regulation of G protein-coupled receptor signaling pathway)	NA	NA	NA	phosducin [Source:VGNC Symbol;Acc:VGNC:32656]	protein_coding	4.2862	0	0	0	0	0	14287.3	13.8025	4.04719e-09	1.55792e-06	up	yes
ENSBTAG00000003607	FAM20C	27833	ENSBTAT00000004699	GO:0004674(protein serine/threonine kinase activity);GO:0005615(extracellular space);GO:0005794(Golgi apparatus);GO:0006468(protein phosphorylation);GO:0030145(manganese ion binding);GO:0031214(biomineral tissue development)	NA	K21958	EC:2.7.11.1	FAM20C golgi associated secretory pathway kinase [Source:VGNC Symbol;Acc:VGNC:28787]	protein_coding	1.5127	0	0	0	0	0	5042.32	12.2999	4.6073e-09	1.73806e-06	up	yes
ENSBTAG00000055017	SCIMP	17813	ENSBTAT00000072543	GO:0001772(immunological synapse);GO:0016020(membrane);GO:0016021(integral component of membrane);GO:0031256(leading edge membrane);GO:0031259(uropod membrane);GO:0070374(positive regulation of ERK1 and ERK2 cascade);GO:0097197(tetraspanin-enriched microdomain)	NA	NA	NA	SLP adaptor and CSK interacting membrane protein [Source:VGNC Symbol;Acc:VGNC:34338]	protein_coding	0	0	0	0	0	0.921198	0.000325663	-11.5843	5.27605e-09	1.95131e-06	down	yes
ENSBTAG00000032538	TPRG1	2484	ENSBTAT00000046168	GO:0005737(cytoplasm)	NA	NA	NA	tumor protein p63 regulated 1 [Source:VGNC Symbol;Acc:VGNC:36261]	protein_coding	2.31086	0	0	0	0	0	7702.87	12.9112	5.67853e-09	1.99192e-06	up	yes
ENSBTAG00000033437	OR5H13	2000	ENSBTAT00000008053	GO:0004930(G protein-coupled receptor activity);GO:0004984(olfactory receptor activity);GO:0007186(G protein-coupled receptor signaling pathway);GO:0016021(integral component of membrane)	04740(Olfactory transduction)	NA	NA	olfactory receptor family 5 subfamily H member 13 [Source:VGNC Symbol;Acc:VGNC:101561]	protein_coding	4.34494	0	0	0	0	0	14483.1	13.8221	5.67853e-09	1.99192e-06	up	yes
ENSBTAG00000019511	CDC123	8172	ENSBTAT00000025992	GO:0005737(cytoplasm)	NA	NA	NA	cell division cycle 123 [Source:VGNC Symbol;Acc:VGNC:27058]	protein_coding	68.1531	63.1287	68.6279	14.6682	15.3779	26.6596	3.52539	1.81778	5.70266e-09	1.99192e-06	up	yes
ENSBTAG00000004903	KRT15	18576	ENSBTAT00000006445	GO:0005198(structural molecule activity);GO:0097110(scaffold protein binding)	04915(Estrogen signaling pathway);05150(Staphylococcus aureus infection)	NA	NA	keratin 15 [Source:VGNC Symbol;Acc:VGNC:50396]	protein_coding	0	0	0	1.98747	0	0	0.000150946	-12.6937	6.20621e-09	2.12839e-06	down	yes
ENSBTAG00000014069	PDK4	33584	ENSBTAT00000038879	GO:0004672(protein kinase activity);GO:0005524(ATP binding);GO:0006885(regulation of pH);GO:0008286(insulin receptor signaling pathway);GO:0009267(cellular response to starvation);GO:0010510(regulation of acetyl-CoA biosynthetic process from pyruvate);GO:0010565(regulation of cellular ketone metabolic process);GO:0010906(regulation of glucose metabolic process);GO:0042304(regulation of fatty acid…	NA	K00898	EC:2.7.11.2	pyruvate dehydrogenase kinase 4 [Source:VGNC Symbol;Acc:VGNC:32706]	protein_coding	0	0	0	0.893371	0	0	0.000335807	-11.5401	6.58892e-09	2.18035e-06	down	yes
ENSBTAG00000046110	CLCF1	30751	ENSBTAT00000084250	GO:0002639(positive regulation of immunoglobulin production);GO:0005102(signaling receptor binding);GO:0005125(cytokine activity);GO:0005127(ciliary neurotrophic factor receptor binding);GO:0005576(extracellular region);GO:0007166(cell surface receptor signaling pathway);GO:0007259(receptor signaling pathway via JAK-STAT);GO:0008284(positive regulation of cell population proliferation);GO:0030183…	04060(Cytokine-cytokine receptor interaction)	NA	NA	cardiotrophin like cytokine factor 1 [Source:VGNC Symbol;Acc:VGNC:56260]	protein_coding	0	0	0	1.66085	0	0	0.00018063	-12.4347	6.58892e-09	2.18035e-06	down	yes
ENSBTAG00000001244	PLAT	29124	ENSBTAT00000001642	GO:0001666(response to hypoxia);GO:0004252(serine-type endopeptidase activity);GO:0005102(signaling receptor binding);GO:0005576(extracellular region);GO:0005615(extracellular space);GO:0005737(cytoplasm);GO:0006508(proteolysis);GO:0009986(cell surface);GO:0014909(smooth muscle cell migration);GO:0030141(secretory granule);GO:0031639(plasminogen activation);GO:0045177(apical part of cell);GO:0045…	04371(Apelin signaling pathway);04610(Complement and coagulation cascades);05202(Transcriptional misregulation in cancer);05215(Prostate cancer);05418(Fluid shear stress and atherosclerosis)	K01343	EC:3.4.21.68	plasminogen activator, tissue type [Source:VGNC Symbol;Acc:VGNC:32974]	protein_coding	0	1.57565	0	0	0	0	5252.15	12.3587	7.91338e-09	2.5072e-06	up	yes
ENSBTAG00000014533	KEL	34767	ENSBTAT00000019317	GO:0004222(metalloendopeptidase activity);GO:0005654(nucleoplasm);GO:0005794(Golgi apparatus);GO:0005829(cytosol);GO:0005886(plasma membrane);GO:0006508(proteolysis);GO:0006874(cellular calcium ion homeostasis);GO:0008237(metallopeptidase activity);GO:0008361(regulation of cell size);GO:0010961(cellular magnesium ion homeostasis);GO:0016020(membrane);GO:0031133(regulation of axon diameter);GO:004…	NA	NA	NA	Kell metallo-endopeptidase [Source:VGNC Symbol;Acc:VGNC:30538]	protein_coding	0	0	0	1.3163	0	0	0.000227912	-12.0992	8.02624e-09	2.5072e-06	down	yes
ENSBTAG00000050064	ENSBTAG00000050064	16708	ENSBTAT00000073682	GO:0004930(G protein-coupled receptor activity);GO:0005886(plasma membrane);GO:0007165(signal transduction);GO:0007186(G protein-coupled receptor signaling pathway);GO:0007606(sensory perception of chemical stimulus);GO:0016020(membrane);GO:0016021(integral component of membrane);GO:0016503(pheromone receptor activity);GO:0019236(response to pheromone)	NA	NA	NA		protein_coding	3.87234	0	0	0	0	0	12907.8	13.656	8.1027e-09	2.5072e-06	up	yes
ENSBTAG00000018002	DTX3	35840	ENSBTAT00000044838	GO:0007219(Notch signaling pathway);GO:0016567(protein ubiquitination)	04330(Notch signaling pathway)	K06058	EC:2.3.2.27	deltex E3 ubiquitin ligase 3 [Source:VGNC Symbol;Acc:VGNC:28238]	protein_coding	4.21072	5.07813	2.64611	15.0157	19.2557	16.1971	0.236483	-2.08019	8.10833e-09	2.5072e-06	down	yes
ENSBTAG00000000522	AHSG	2523	ENSBTAT00000000673	GO:0001503(ossification);GO:0004869(cysteine-type endopeptidase inhibitor activity);GO:0005615(extracellular space);GO:0005794(Golgi apparatus);GO:0006953(acute-phase response);GO:0030502(negative regulation of bone mineralization);GO:0050727(regulation of inflammatory response);GO:0050766(positive regulation of phagocytosis)	NA	NA	NA	alpha 2-HS glycoprotein [Source:VGNC Symbol;Acc:VGNC:25756]	protein_coding	0	0	2.40855	0	0	0	8028.5	12.9709	8.58081e-09	2.6105e-06	up	yes
ENSBTAG00000039196	ENSBTAG00000039196	12429	ENSBTAT00000033461	NA	NA	NA	NA		protein_coding	0	0	0	0	0	2.79231	0.000107438	-13.1842	9.24391e-09	2.73149e-06	down	yes
ENSBTAG00000055100	ENSBTAG00000055100	360	ENSBTAT00000070630	NA	NA	NA	NA		protein_coding	0	0	0	0	1.88424	0	0.000159216	-12.6167	9.26811e-09	2.73149e-06	down	yes
ENSBTAG00000046121	ENSBTAG00000046121	10501	ENSBTAT00000063321	NA	NA	NA	NA		protein_coding	0	0	0	0	3.50617	0	8.55636e-05	-13.5126	9.83596e-09	2.85424e-06	down	yes
ENSBTAG00000010107	WHRN	42372	ENSBTAT00000013333	GO:0001895(retina homeostasis);GO:0001917(photoreceptor inner segment);GO:0002141(stereocilia ankle link);GO:0002142(stereocilia ankle link complex);GO:0005515(protein binding);GO:0005737(cytoplasm);GO:0005884(actin filament);GO:0005929(cilium);GO:0007605(sensory perception of sound);GO:0010628(positive regulation of gene expression);GO:0021694(cerebellar Purkinje cell layer formation);GO:0032391…	NA	NA	NA	whirlin [Source:VGNC Symbol;Acc:VGNC:36937]	protein_coding	0	0	0	0.719997	0	0	0.000416668	-11.2288	1.02279e-08	2.92302e-06	down	yes
ENSBTAG00000002751	VSTM5	29849	ENSBTAT00000003564	GO:0005886(plasma membrane);GO:0016021(integral component of membrane);GO:0021517(ventral spinal cord development);GO:0030424(axon);GO:0030425(dendrite);GO:0046847(filopodium assembly);GO:0051260(protein homooligomerization);GO:1904891(positive regulation of excitatory synapse assembly)	NA	NA	NA	V-set and transmembrane domain containing 5 [Source:VGNC Symbol;Acc:VGNC:56291]	protein_coding	0	0	0	0	3.9574	0	7.58074e-05	-13.6873	1.05592e-08	2.92894e-06	down	yes
ENSBTAG00000016113	ELSPBP1	16419	ENSBTAT00000021448	NA	NA	NA	NA	epididymal sperm binding protein 1 [Source:VGNC Symbol;Acc:VGNC:28460]	protein_coding	0	0	0	0	3.86198	0	7.76803e-05	-13.6521	1.05592e-08	2.92894e-06	down	yes
ENSBTAG00000007634	HOOK3	29146;29145;29144	ENSBTAT00000074714;ENSBTAT00000010044;ENSBTAT00000082006	GO:0000242(pericentriolar material);GO:0005515(protein binding);GO:0005737(cytoplasm);GO:0005801(cis-Golgi network);GO:0005813(centrosome);GO:0007032(endosome organization);GO:0007040(lysosome organization);GO:0008017(microtubule binding);GO:0008333(endosome to lysosome transport);GO:0022027(interkinetic nuclear migration);GO:0030705(cytoskeleton-dependent intracellular transport);GO:0030897(HOPS…	NA	NA	NA	hook microtubule tethering protein 3 [Source:VGNC Symbol;Acc:VGNC:50090]	protein_coding	41.992	48.2166	40.8786	22.4766	16.8393	17.202	2.3194	1.21375	1.08811e-08	2.97449e-06	up	yes
ENSBTAG00000052075	ENSBTAG00000052075	1680	ENSBTAT00000070066	GO:0036094(small molecule binding)	NA	NA	NA		protein_coding	0	0	0	0	0	3.39347	8.84051e-05	-13.4655	1.13938e-08	3.07013e-06	down	yes
ENSBTAG00000011666	THRSP	29990	ENSBTAT00000015490	GO:0005654(nucleoplasm);GO:0005829(cytosol);GO:0009617(response to bacterium);GO:0010866(regulation of triglyceride biosynthetic process);GO:0042802(identical protein binding);GO:0042803(protein homodimerization activity);GO:0046890(regulation of lipid biosynthetic process)	NA	NA	NA	thyroid hormone responsive [Source:VGNC Symbol;Acc:VGNC:35848]	protein_coding	0	0	0	0	1.76497	0	0.000169975	-12.5224	1.18716e-08	3.08738e-06	down	yes
ENSBTAG00000013578	CHI3L2	32007	ENSBTAT00000072692	GO:0005615(extracellular space);GO:0005975(carbohydrate metabolic process);GO:0008061(chitin binding)	NA	NA	NA	chitinase 3 like 2 [Source:VGNC Symbol;Acc:VGNC:27291]	protein_coding	0	0	0	0	0	1.14762	0.000261411	-11.9014	1.19139e-08	3.08738e-06	down	yes
ENSBTAG00000021189	ARHGAP36	194	ENSBTAT00000028237	GO:0007165(signal transduction)	NA	NA	NA	Rho GTPase activating protein 36 [Source:VGNC Symbol;Acc:VGNC:26093]	protein_coding	0	0	0	1.08317	0	0	0.000276966	-11.818	1.2004e-08	3.08738e-06	down	yes
ENSBTAG00000000057	THBS3	31468	ENSBTAT00000079983	GO:0003417(growth plate cartilage development);GO:0005509(calcium ion binding);GO:0005576(extracellular region);GO:0007155(cell adhesion);GO:0008201(heparin binding);GO:0043931(ossification involved in bone maturation);GO:0048471(perinuclear region of cytoplasm);GO:0060346(bone trabecula formation)	04145(Phagosome);04151(PI3K-Akt signaling pathway);04510(Focal adhesion);04512(ECM-receptor interaction);05144(Malaria);05165(Human papillomavirus infection)	NA	NA	thrombospondin 3 [Source:VGNC Symbol;Acc:VGNC:35830]	protein_coding	0	0	0	0	0.579164	0	0.000517988	-10.9148	1.21125e-08	3.08738e-06	down	yes
ENSBTAG00000015912	DMKN	15848;15847	ENSBTAT00000021161;ENSBTAT00000078175	GO:0005576(extracellular region);GO:1903575(cornified envelope assembly);GO:1903575(cornified envelope assembly)	NA	NA	NA	dermokine [Source:VGNC Symbol;Acc:VGNC:28107]	protein_coding	0	0	0	0	1.04992	0	0.000285735	-11.773	1.2361e-08	3.10871e-06	down	yes
ENSBTAG00000048082	ENSBTAG00000048082	29683	ENSBTAT00000028716	NA	04145(Phagosome)	NA	NA		protein_coding	0	0	0	0	2.10909	0	0.000142242	-12.7794	1.34374e-08	3.2211e-06	down	yes
ENSBTAG00000014540	PERM1	13110	ENSBTAT00000008511	GO:0006355(regulation of DNA-templated transcription)	NA	NA	NA	PPARGC1 and ESRR induced regulator, muscle 1 [Source:VGNC Symbol;Acc:VGNC:32749]	protein_coding	0	0	0	0.683603	0	0	0.000438851	-11.154	1.39637e-08	3.2211e-06	down	yes
ENSBTAG00000013002	GABRQ	400	ENSBTAT00000060999	GO:0004888(transmembrane signaling receptor activity);GO:0004890(GABA-A receptor activity);GO:0005216(ion channel activity);GO:0005230(extracellular ligand-gated ion channel activity);GO:0006811(ion transport);GO:0016020(membrane);GO:0016021(integral component of membrane);GO:0034220(ion transmembrane transport);GO:0043235(receptor complex)	04080(Neuroactive ligand-receptor interaction);04723(Retrograde endocannabinoid signaling);04727(GABAergic synapse);05032(Morphine addiction);05033(Nicotine addiction)	NA	NA	gamma-aminobutyric acid type A receptor subunit theta [Source:VGNC Symbol;Acc:VGNC:29202]	protein_coding	0	0	0	0	1.17972	0	0.000254297	-11.9412	1.40284e-08	3.2211e-06	down	yes
ENSBTAG00000018285	VAMP5	6160	ENSBTAT00000076986	GO:0005794(Golgi apparatus);GO:0005886(plasma membrane);GO:0007517(muscle organ development);GO:0009986(cell surface);GO:0012505(endomembrane system);GO:0016020(membrane);GO:0016021(integral component of membrane);GO:0016192(vesicle-mediated transport);GO:0030154(cell differentiation);GO:0043001(Golgi to plasma membrane protein transport);GO:0110165(cellular anatomical entity)	04130(SNARE interactions in vesicular transport)	NA	NA	vesicle associated membrane protein 5 [Source:VGNC Symbol;Acc:VGNC:36759]	protein_coding	0	0	0	1.70701	0	0	0.000175746	-12.4742	1.4167e-08	3.2211e-06	down	yes
ENSBTAG00000015169	UBXN4	20161	ENSBTAT00000020184	GO:0005515(protein binding);GO:0005634(nucleus);GO:0005635(nuclear envelope);GO:0005783(endoplasmic reticulum);GO:0005789(endoplasmic reticulum membrane);GO:0005829(cytosol);GO:0006986(response to unfolded protein);GO:0016020(membrane);GO:0030433(ubiquitin-dependent ERAD pathway)	04141(Protein processing in endoplasmic reticulum)	NA	NA	UBX domain protein 4 [Source:VGNC Symbol;Acc:VGNC:36627]	protein_coding	69.5189	61.1342	65.1268	33.8605	21.8194	26.7878	2.37402	1.24733	1.4236e-08	3.2211e-06	up	yes
ENSBTAG00000008703	EIF2AK2	5759	ENSBTAT00000011469	GO:0001819(positive regulation of cytokine production);GO:0003725(double-stranded RNA binding);GO:0004672(protein kinase activity);GO:0004694(eukaryotic translation initiation factor 2alpha kinase activity);GO:0005524(ATP binding);GO:0005737(cytoplasm);GO:0005829(cytosol);GO:0006412(translation);GO:0006468(protein phosphorylation);GO:0009615(response to virus);GO:0017148(negative regulation of tr…	04141(Protein processing in endoplasmic reticulum);04217(Necroptosis);05010(Alzheimer disease);05160(Hepatitis C);05162(Measles);05164(Influenza A);05165(Human papillomavirus infection);05167(Kaposi sarcoma-associated herpesvirus infection);05168(Herpes simplex virus 1 infection);05169(Epstein-Barr virus infection);05171(Coronavirus disease - COVID-19);05203(Viral carcinogenesis)	K16195	EC:2.7.11.1	eukaryotic translation initiation factor 2 alpha kinase 2 [Source:VGNC Symbol;Acc:VGNC:28381]	protein_coding	0	0	0	1.16071	0	0	0.000258464	-11.9178	1.45877e-08	3.2211e-06	down	yes
ENSBTAG00000006446	CNTNAP3	41779	ENSBTAT00000008454	GO:0016021(integral component of membrane)	NA	NA	NA	contactin associated protein-like 3 [Source:NCBI gene (formerly Entrezgene);Acc:784375]	protein_coding	0	0	0	0	0	0.983874	0.000304917	-11.6793	1.46328e-08	3.2211e-06	down	yes
ENSBTAG00000049030	ENSBTAG00000049030	7141;7142	ENSBTAT00000067117;ENSBTAT00000071807	NA	NA	NA	NA		lncRNA	0	0	0	0	2.52184	0	0.000118961	-13.0372	1.46551e-08	3.2211e-06	down	yes
ENSBTAG00000017531	FETUB	2522	ENSBTAT00000023309	GO:0004869(cysteine-type endopeptidase inhibitor activity);GO:0005615(extracellular space);GO:0007338(single fertilization);GO:0007339(binding of sperm to zona pellucida);GO:0008191(metalloendopeptidase inhibitor activity);GO:0010951(negative regulation of endopeptidase activity)	NA	NA	NA	fetuin B [Source:VGNC Symbol;Acc:VGNC:28955]	protein_coding	2.5888	0	0	0	0	0	8629.35	13.075	1.46952e-08	3.2211e-06	up	yes
ENSBTAG00000015649	TMEM156	37920	ENSBTAT00000020782	NA	NA	NA	NA	transmembrane protein 156 [Source:VGNC Symbol;Acc:VGNC:35983]	protein_coding	0	0	0	1.66981	0	0	0.000179661	-12.4424	1.48053e-08	3.2211e-06	down	yes
ENSBTAG00000015724	BPIFB1	9154	ENSBTAT00000020875	GO:0002227(innate immune response in mucosa);GO:0005576(extracellular region);GO:0005615(extracellular space);GO:0008289(lipid binding);GO:0034144(negative regulation of toll-like receptor 4 signaling pathway)	NA	NA	NA	BPI fold containing family B member 1 [Source:VGNC Symbol;Acc:VGNC:26545]	protein_coding	0	0	0	0	0	1.39935	0.000214385	-12.1875	1.48511e-08	3.2211e-06	down	yes
ENSBTAG00000018024	NR1D2	29188	ENSBTAT00000023994	GO:0000122(negative regulation of transcription by RNA polymerase II);GO:0000978(RNA polymerase II cis-regulatory region sequence-specific DNA binding);GO:0000987(cis-regulatory region sequence-specific DNA binding);GO:0001227(DNA-binding transcription repressor activity, RNA polymerase II-specific);GO:0003677(DNA binding);GO:0003700(DNA-binding transcription factor activity);GO:0004879(nuclear r…	NA	NA	NA	nuclear receptor subfamily 1 group D member 2 [Source:VGNC Symbol;Acc:VGNC:32229]	protein_coding	0	0	1.37254	0	0	0	4575.14	12.1596	1.49502e-08	3.2211e-06	up	yes
ENSBTAG00000049252	ENSBTAG00000049252	25383	ENSBTAT00000071068	GO:0004601(peroxidase activity);GO:0004602(glutathione peroxidase activity);GO:0006979(response to oxidative stress);GO:0016491(oxidoreductase activity);GO:0098869(cellular oxidant detoxification)	NA	NA	NA		protein_coding	0	0	0	1.19144	0	0	0.000251796	-11.9555	1.50279e-08	3.2211e-06	down	yes
ENSBTAG00000014642	NAPRT	9733	ENSBTAT00000019496	GO:0004514(nicotinate-nucleotide diphosphorylase (carboxylating) activity);GO:0004516(nicotinate phosphoribosyltransferase activity);GO:0005829(cytosol);GO:0006979(response to oxidative stress);GO:0009435(NAD biosynthetic process)	00760(Nicotinate and nicotinamide metabolism);01100(Metabolic pathways);01240(Biosynthesis of cofactors)	K00763	EC:6.3.4.21	nicotinate phosphoribosyltransferase [Source:VGNC Symbol;Acc:VGNC:31885]	protein_coding	0	0	0	0	0.797709	0	0.000376077	-11.3767	1.57086e-08	3.32917e-06	down	yes
ENSBTAG00000052308	ITLN2	31187	ENSBTAT00000013594	NA	NA	NA	NA	intelectin 2 [Source:NCBI gene (formerly Entrezgene);Acc:508016]	protein_coding	0	0	0	2.32872	0	0	0.000128826	-12.9223	1.59694e-08	3.34683e-06	down	yes
ENSBTAG00000031236	ENSBTAG00000031236	34717	ENSBTAT00000044230	GO:0004252(serine-type endopeptidase activity);GO:0005794(Golgi apparatus);GO:0006508(proteolysis)	NA	NA	NA		protein_coding	0	0	0	0	0	2.08233	0.000144069	-12.7609	1.62675e-08	3.37184e-06	down	yes
ENSBTAG00000002473	ANGPTL4	39475	ENSBTAT00000003204	GO:0001525(angiogenesis);GO:0004857(enzyme inhibitor activity);GO:0005576(extracellular region);GO:0005615(extracellular space);GO:0042802(identical protein binding);GO:0043066(negative regulation of apoptotic process);GO:0043335(protein unfolding);GO:0051005(negative regulation of lipoprotein lipase activity);GO:0070328(triglyceride homeostasis);GO:0072577(endothelial cell apoptotic process);GO:…	03320(PPAR signaling pathway);04979(Cholesterol metabolism)	NA	NA	angiopoietin like 4 [Source:VGNC Symbol;Acc:VGNC:25893]	protein_coding	0	0	0	1.24351	0	0	0.000241252	-12.0172	1.75436e-08	3.57134e-06	down	yes
ENSBTAG00000003341	DOK2	41797	ENSBTAT00000004337	GO:0005068(transmembrane receptor protein tyrosine kinase adaptor activity);GO:0007169(transmembrane receptor protein tyrosine kinase signaling pathway);GO:0007265(Ras protein signal transduction)	NA	NA	NA	docking protein 2 [Source:VGNC Symbol;Acc:VGNC:28166]	protein_coding	0	0	0	0	0.664616	0	0.000451388	-11.1133	1.76196e-08	3.57134e-06	down	yes
ENSBTAG00000003212	NNAT	9286	ENSBTAT00000004170	GO:0007420(brain development)	NA	NA	NA	neuronatin [Source:VGNC Symbol;Acc:VGNC:32142]	protein_coding	0	0	0	1.88069	0	0	0.000159516	-12.614	1.78284e-08	3.57134e-06	down	yes
ENSBTAG00000012519	XDH	5693	ENSBTAT00000070364	GO:0000255(allantoin metabolic process);GO:0001933(negative regulation of protein phosphorylation);GO:0001937(negative regulation of endothelial cell proliferation);GO:0004854(xanthine dehydrogenase activity);GO:0004855(xanthine oxidase activity);GO:0005506(iron ion binding);GO:0005829(cytosol);GO:0006148(inosine catabolic process);GO:0006149(deoxyinosine catabolic process);GO:0006196(AMP catabol…	00230(Purine metabolism);00232(Caffeine metabolism);00983(Drug metabolism - other enzymes);01100(Metabolic pathways);04146(Peroxisome)	K00106	EC:1.17.1.4;EC:1.17.3.2	xanthine dehydrogenase [Source:VGNC Symbol;Acc:VGNC:36984]	protein_coding	0	0	0	0	0.297914	0	0.001007	-9.95572	1.80682e-08	3.57134e-06	down	yes
ENSBTAG00000013160	GFRA4	8755	ENSBTAT00000066172	GO:0038023(signaling receptor activity)	NA	NA	NA	GDNF family receptor alpha 4 [Source:VGNC Symbol;Acc:VGNC:56187]	protein_coding	0	0	0	0	0	1.46623	0.000204607	-12.2549	1.81767e-08	3.57134e-06	down	yes
ENSBTAG00000050147	ENSBTAG00000050147	43104	ENSBTAT00000063095	NA	NA	NA	NA		pseudogene	0	0	0	0	1.90748	0	0.000157275	-12.6344	1.88414e-08	3.66378e-06	down	yes
ENSBTAG00000015963	DMAC1	41372	ENSBTAT00000067469	NA	NA	NA	NA	distal membrane arm assembly component 1 [Source:VGNC Symbol;Acc:VGNC:28103]	protein_coding	0	0	0	0	1.77806	0	0.000168723	-12.5331	1.94524e-08	3.73534e-06	down	yes
ENSBTAG00000031194	PHLDA2	30875	ENSBTAT00000044171	GO:0001890(placenta development);GO:0009887(animal organ morphogenesis);GO:0010468(regulation of gene expression);GO:0030334(regulation of cell migration);GO:0043065(positive regulation of apoptotic process);GO:0045995(regulation of embryonic development);GO:0060721(regulation of spongiotrophoblast cell proliferation);GO:0070873(regulation of glycogen metabolic process);GO:1901981(phosphatidylino…	NA	NA	NA	pleckstrin homology like domain family A member 2 [Source:VGNC Symbol;Acc:VGNC:32836]	protein_coding	15.5073	13.4964	16.8658	65.3108	47.1578	36.8509	0.30719	-1.7028	1.96055e-08	3.73534e-06	down	yes
ENSBTAG00000034875	ALPK1	37553	ENSBTAT00000060975	GO:0000922(spindle pole);GO:0002753(cytoplasmic pattern recognition receptor signaling pathway);GO:0004674(protein serine/threonine kinase activity);GO:0005524(ATP binding);GO:0005813(centrosome);GO:0005829(cytosol);GO:0005929(cilium);GO:0006468(protein phosphorylation);GO:0043123(positive regulation of I-kappaB kinase/NF-kappaB signaling);GO:0045087(innate immune response);GO:0048029(monosacchar…	NA	NA	NA	alpha kinase 1 [Source:VGNC Symbol;Acc:VGNC:25847]	protein_coding	0	0	0	0	0	0.417694	0.000718229	-10.4433	1.98051e-08	3.73564e-06	down	yes
ENSBTAG00000009337	PNMA8A	16360	ENSBTAT00000012291	NA	NA	NA	NA	PNMA family member 8A [Source:VGNC Symbol;Acc:VGNC:33085]	protein_coding	0	0	0	0	0.500022	0	0.000599974	-10.7028	2.05595e-08	3.83953e-06	down	yes
ENSBTAG00000045714	DSPP	38442	ENSBTAT00000063098	GO:0005737(cytoplasm)	04512(ECM-receptor interaction)	NA	NA	dentin sialophosphoprotein [Source:VGNC Symbol;Acc:VGNC:106717]	protein_coding	1.00896	0	0	0	0	0	3363.2	11.7156	2.11319e-08	3.85357e-06	up	yes
ENSBTAG00000002251	ENSBTAG00000002251	36067	ENSBTAT00000002911	GO:0060271(cilium assembly)	NA	NA	NA		protein_coding	0	0	0	0	0	1.37044	0.000218907	-12.1574	2.13484e-08	3.85357e-06	down	yes
ENSBTAG00000019820	RAB9B	662	ENSBTAT00000026403	GO:0003924(GTPase activity);GO:0005525(GTP binding);GO:0019003(GDP binding);GO:0032482(Rab protein signal transduction);GO:0042802(identical protein binding);GO:0045335(phagocytic vesicle)	05132(Salmonella infection);05162(Measles)	NA	NA	RAB9B, member RAS onco family [Source:VGNC Symbol;Acc:VGNC:33665]	protein_coding	0	0	0	0	0	1.81792	0.000165023	-12.565	2.13484e-08	3.85357e-06	down	yes
ENSBTAG00000005353	DES	20667	ENSBTAT00000007041	GO:0005634(nucleus);GO:0005737(cytoplasm);GO:0005856(cytoskeleton);GO:0005882(intermediate filament);GO:0005911(cell-cell junction);GO:0005916(fascia adherens);GO:0008092(cytoskeletal protein binding);GO:0014704(intercalated disc);GO:0030018(Z disc);GO:0031594(neuromuscular junction);GO:0042383(sarcolemma);GO:0042802(identical protein binding);GO:0043292(contractile fiber);GO:0045109(intermediate…	05410(Hypertrophic cardiomyopathy);05412(Arrhythmogenic right ventricular cardiomyopathy);05414(Dilated cardiomyopathy)	NA	NA	desmin [Source:VGNC Symbol;Acc:VGNC:28013]	protein_coding	0	0	0	0	0.846049	0	0.000354589	-11.4616	2.14519e-08	3.85357e-06	down	yes
ENSBTAG00000051951	ENSBTAG00000051951	35164	ENSBTAT00000077449	NA	NA	NA	NA		lncRNA	0	0	0	0	1.60116	0	0.000187364	-12.3819	2.19727e-08	3.87048e-06	down	yes
ENSBTAG00000031701	TAGAP	43413	ENSBTAT00000039899	GO:0007165(signal transduction)	NA	NA	NA	T cell activation RhoGTPase activating protein [Source:VGNC Symbol;Acc:VGNC:35584]	protein_coding	0	0	0	0	0.595957	0	0.000503392	-10.956	2.19727e-08	3.87048e-06	down	yes
ENSBTAG00000050494	ENSBTAG00000050494	34776	ENSBTAT00000079328	GO:0005576(extracellular region)	NA	NA	NA		protein_coding	0	0	0	0	0	2.91183	0.000103028	-13.2447	2.23185e-08	3.87048e-06	down	yes
ENSBTAG00000012722	ENSBTAG00000012722	32828	ENSBTAT00000081033	NA	NA	NA	NA		protein_coding	0	0	0	0	0.748897	0	0.000400589	-11.2856	2.23668e-08	3.87048e-06	down	yes
ENSBTAG00000017664	HGF	33828	ENSBTAT00000023490	GO:0000902(cell morphogenesis);GO:0001889(liver development);GO:0004252(serine-type endopeptidase activity);GO:0006508(proteolysis);GO:0014068(positive regulation of phosphatidylinositol 3-kinase signaling);GO:0014856(skeletal muscle cell proliferation);GO:0030335(positive regulation of cell migration);GO:0032715(negative regulation of interleukin-6 production);GO:0032733(positive regulation of i…	01521(EGFR tyrosine kinase inhibitor resistance);04010(MAPK signaling pathway);04014(Ras signaling pathway);04015(Rap1 signaling pathway);04020(Calcium signaling pathway);04151(PI3K-Akt signaling pathway);04510(Focal adhesion);05144(Malaria);05200(Pathways in cancer);05205(Proteoglycans in cancer);05211(Renal cell carcinoma);05218(Melanoma);05223(Non-small cell lung cancer);05225(Hepatocellular c…	NA	NA	hepatocyte growth factor [Source:VGNC Symbol;Acc:VGNC:29834]	protein_coding	0	0	0	0	0.7083	0	0.000423549	-11.2052	2.28807e-08	3.92342e-06	down	yes
ENSBTAG00000007470	TRIM58	40053	ENSBTAT00000009824	GO:0005515(protein binding);GO:0008270(zinc ion binding)	NA	K12027	EC:2.3.2.27	tripartite motif containing 58 [Source:VGNC Symbol;Acc:VGNC:36343]	protein_coding	0	0	0	0	1.21951	0	0.000246	-11.9891	2.34139e-08	3.97867e-06	down	yes
ENSBTAG00000008554	NINJ2	36991	ENSBTAT00000011277	GO:0007155(cell adhesion);GO:0016021(integral component of membrane);GO:0042246(tissue regeneration)	NA	NA	NA	ninjurin 2 [Source:VGNC Symbol;Acc:VGNC:32079]	protein_coding	0	0	0	0	0	1.03932	0.000288651	-11.7584	2.4087e-08	4.05651e-06	down	yes
ENSBTAG00000012451	BOLA-DMB	24601	ENSBTAT00000016520	GO:0002399(MHC class II protein complex assembly);GO:0002503(peptide antigen assembly with MHC class II protein complex);GO:0005765(lysosomal membrane);GO:0006955(immune response);GO:0016020(membrane);GO:0019882(antigen processing and presentation);GO:0019886(antigen processing and presentation of exogenous peptide antigen via MHC class II);GO:0023026(MHC class II protein complex binding);GO:0031…	04145(Phagosome);04514(Cell adhesion molecules);04612(Antigen processing and presentation);04640(Hematopoietic cell lineage);04658(Th1 and Th2 cell differentiation);04659(Th17 cell differentiation);04672(Intestinal immune network for IgA production);04940(Type I diabetes mellitus);05140(Leishmaniasis);05145(Toxoplasmosis);05150(Staphylococcus aureus infection);05152(Tuberculosis);05164(Influenza …	NA	NA	major histocompatibility complex, class II, DM beta [Source:NCBI gene (formerly Entrezgene);Acc:282491]	protein_coding	0	0	0	0	0	0.951073	0.000315433	-11.6304	2.44844e-08	4.06809e-06	down	yes
ENSBTAG00000036102	ENSBTAG00000036102	40715	ENSBTAT00000050597	GO:0001618(virus receptor activity);GO:0001786(phosphatidylserine binding);GO:0006911(phagocytosis, engulfment);GO:0009986(cell surface);GO:0033005(positive regulation of mast cell activation);GO:0046718(viral entry into host cell)	NA	NA	NA		protein_coding	0	0	0	0	1.83561	0	0.000163433	-12.579	2.48028e-08	4.06809e-06	down	yes
ENSBTAG00000009539	ENSBTAG00000009539	10217	ENSBTAT00000012548	GO:0003985(acetyl-CoA C-acetyltransferase activity);GO:0005739(mitochondrion);GO:0006635(fatty acid beta-oxidation);GO:0016740(transferase activity);GO:0016746(acyltransferase activity);GO:0016747(acyltransferase activity, transferring groups other than amino-acyl groups)	NA	NA	NA		protein_coding	0	0	0	0	1.52079	0	0.000197266	-12.3076	2.48028e-08	4.06809e-06	down	yes
ENSBTAG00000017431	GPR55	20781	ENSBTAT00000023175	GO:0004930(G protein-coupled receptor activity);GO:0004949(cannabinoid receptor activity);GO:0005887(integral component of plasma membrane);GO:0007186(G protein-coupled receptor signaling pathway);GO:0007202(activation of phospholipase C activity);GO:0016021(integral component of membrane);GO:0035025(positive regulation of Rho protein signal transduction);GO:0045453(bone resorption);GO:0045671(ne…	NA	NA	NA	G protein-coupled receptor 55 [Source:VGNC Symbol;Acc:VGNC:29591]	protein_coding	0	0	0	1.89218	0	0	0.000158547	-12.6228	2.57404e-08	4.11952e-06	down	yes
ENSBTAG00000007758	PDE10A	43470	ENSBTAT00000086246	GO:0004114(3',5'-cyclic-nucleotide phosphodiesterase activity);GO:0005515(protein binding);GO:0007165(signal transduction);GO:0008081(phosphoric diester hydrolase activity)	00230(Purine metabolism);01100(Metabolic pathways);04024(cAMP signaling pathway);05032(Morphine addiction)	K18438	EC:3.1.4.17;EC:3.1.4.35	phosphodiesterase 10A [Source:VGNC Symbol;Acc:VGNC:32668]	protein_coding	0	0	0	0.698869	0	0	0.000429265	-11.1858	2.60921e-08	4.11952e-06	down	yes
ENSBTAG00000047514	ENSBTAG00000047514	38421	ENSBTAT00000066284	GO:0005886(plasma membrane);GO:0008508(bile acid:sodium symporter activity);GO:0015293(symporter activity);GO:0015721(bile acid and bile salt transport);GO:0016020(membrane);GO:0016021(integral component of membrane);GO:0043250(sodium-dependent organic anion transmembrane transporter activity);GO:0043251(sodium-dependent organic anion transport);GO:0055085(transmembrane transport)	NA	NA	NA		protein_coding	0	0	0	0	0	3.00428	9.98574e-05	-13.2898	2.62078e-08	4.11952e-06	down	yes
ENSBTAG00000045868	ZFP37	42330	ENSBTAT00000063491	NA	NA	NA	NA	ZFP37 zinc finger protein [Source:HGNC Symbol;Acc:HGNC:12863]	protein_coding	0	0	0	0.803515	0	0	0.00037336	-11.3871	2.63472e-08	4.11952e-06	down	yes
ENSBTAG00000012460	ELF5	11809	ENSBTAT00000074492	GO:0000981(DNA-binding transcription factor activity, RNA polymerase II-specific);GO:0003700(DNA-binding transcription factor activity);GO:0006355(regulation of DNA-templated transcription);GO:0043565(sequence-specific DNA binding);GO:1990837(sequence-specific double-stranded DNA binding)	04917(Prolactin signaling pathway)	NA	NA	E74 like ETS transcription factor 5 [Source:VGNC Symbol;Acc:VGNC:28430]	protein_coding	0	0	0	0	0	0.538218	0.000557395	-10.809	2.64268e-08	4.11952e-06	down	yes
ENSBTAG00000003886	BSP3	16204	ENSBTAT00000005069	GO:0005576(extracellular region);GO:0005615(extracellular space);GO:0007338(single fertilization);GO:0008201(heparin binding);GO:0009986(cell surface);GO:0033700(phospholipid efflux);GO:0048240(sperm capacitation);GO:1902492(positive regulation of sperm capacitation)	NA	NA	NA	binder of sperm 3 [Source:NCBI gene (formerly Entrezgene);Acc:317695]	protein_coding	0	0	0	0	0	2.88818	0.000103872	-13.2329	2.64268e-08	4.11952e-06	down	yes
ENSBTAG00000019294	ABCC9	36478	ENSBTAT00000043069	GO:0005267(potassium channel activity);GO:0005524(ATP binding);GO:0005886(plasma membrane);GO:0006813(potassium ion transport);GO:0008281(sulfonylurea receptor activity);GO:0008282(inward rectifying potassium channel);GO:0016020(membrane);GO:0016021(integral component of membrane);GO:0030017(sarcomere);GO:0033198(response to ATP);GO:0042626(ATPase-coupled transmembrane transporter activity);GO:00…	02010(ABC transporters)	NA	NA	ATP binding cassette subfamily C member 9 [Source:VGNC Symbol;Acc:VGNC:25476]	protein_coding	0.396293	0.564843	0.510101	0	0	0	4904.12	12.2598	2.71017e-08	4.14472e-06	up	yes
ENSBTAG00000020990	P2RY14	2936	ENSBTAT00000027950	GO:0004930(G protein-coupled receptor activity);GO:0007186(G protein-coupled receptor signaling pathway);GO:0016021(integral component of membrane);GO:0045028(G protein-coupled purinergic nucleotide receptor activity)	04080(Neuroactive ligand-receptor interaction)	NA	NA	purinergic receptor P2Y14 [Source:VGNC Symbol;Acc:VGNC:32527]	protein_coding	0	0	0	0	0.879814	0	0.000340981	-11.518	2.71728e-08	4.14472e-06	down	yes
ENSBTAG00000047229	CRIP1	23303;23305;23304	ENSBTAT00000063903;ENSBTAT00000077179;ENSBTAT00000075410	NA	NA	NA	NA	cysteine rich protein 1 [Source:NCBI gene (formerly Entrezgene);Acc:574093]	protein_coding	0	0	0	1.76112	2.71821	2.21541	4.48113e-05	-14.4458	2.74668e-08	4.14472e-06	down	yes
ENSBTAG00000039326	GCNT2	25710	ENSBTAT00000055064	GO:0005794(Golgi apparatus);GO:0006486(protein glycosylation);GO:0007179(transforming growth factor beta receptor signaling pathway);GO:0008109(N-acetyllactosaminide beta-1,6-N-acetylglucosaminyltransferase activity);GO:0010608(post-transcriptional regulation of gene expression);GO:0010718(positive regulation of epithelial to mesenchymal transition);GO:0010812(negative regulation of cell-substrat…	00601(Glycosphingolipid biosynthesis - lacto and neolacto series);01100(Metabolic pathways)	K00742	EC:2.4.1.150	glucosaminyl (N-acetyl) transferase 2 (I blood group) [Source:HGNC Symbol;Acc:HGNC:4204]	protein_coding	0	0	0	0	0	0.474258	0.000632567	-10.6265	2.74674e-08	4.14472e-06	down	yes
ENSBTAG00000011808	MSTN	19597	ENSBTAT00000015674	GO:0005102(signaling receptor binding);GO:0005615(extracellular space);GO:0007179(transforming growth factor beta receptor signaling pathway);GO:0008083(growth factor activity);GO:0008201(heparin binding);GO:0010592(positive regulation of lamellipodium assembly);GO:0010759(positive regulation of macrophage chemotaxis);GO:0014839(myoblast migration involved in skeletal muscle regeneration);GO:0033…	04060(Cytokine-cytokine receptor interaction)	NA	NA	myostatin [Source:VGNC Symbol;Acc:VGNC:31709]	protein_coding	0	0	0	0	0.541111	0	0.000554415	-10.8167	2.78199e-08	4.15122e-06	down	yes
ENSBTAG00000013027	CCK	23520;23521	ENSBTAT00000017320;ENSBTAT00000068176	GO:0005179(hormone activity);GO:0005576(extracellular region);GO:0051428(peptide hormone receptor binding);GO:0051428(peptide hormone receptor binding)	04080(Neuroactive ligand-receptor interaction);04911(Insulin secretion);04972(Pancreatic secretion);04972(Pancreatic secretion)	NA	NA	cholecystokinin [Source:VGNC Symbol;Acc:VGNC:26940]	protein_coding	0	1.88793	0	0	0	0	6293.1	12.6196	2.79507e-08	4.15122e-06	up	yes
ENSBTAG00000037965	ZSCAN23	3519	ENSBTAT00000052461	NA	NA	NA	NA	zinc finger and SCAN domain containing 23 [Source:VGNC Symbol;Acc:VGNC:58433]	protein_coding	0	0	0	0	0	1.44519	0.000207585	-12.234	2.83563e-08	4.17857e-06	down	yes
ENSBTAG00000040460	KRT23	18519	ENSBTAT00000052645	GO:0005198(structural molecule activity)	04915(Estrogen signaling pathway);05150(Staphylococcus aureus infection)	NA	NA	keratin 23 [Source:VGNC Symbol;Acc:VGNC:30722]	protein_coding	0	0	0	0	1.00867	0	0.00029742	-11.7152	2.87288e-08	4.20064e-06	down	yes
ENSBTAG00000018287	SLC25A48	40284	ENSBTAT00000032084	GO:0055085(transmembrane transport)	NA	NA	NA	solute carrier family 25 member 48 [Source:VGNC Symbol;Acc:VGNC:34773]	protein_coding	0	0	0	0.922247	0	0	0.000325292	-11.586	2.91155e-08	4.22443e-06	down	yes
ENSBTAG00000048315	OR2C3	40038	ENSBTAT00000065875	GO:0004930(G protein-coupled receptor activity);GO:0004984(olfactory receptor activity);GO:0007186(G protein-coupled receptor signaling pathway);GO:0016021(integral component of membrane)	04740(Olfactory transduction)	NA	NA	olfactory receptor family 2 subfamily C member 3 [Source:VGNC Symbol;Acc:VGNC:100680]	protein_coding	0	0	3.57349	0	0	0	11911.6	13.5401	2.97798e-08	4.2689e-06	up	yes
ENSBTAG00000008852	SIGLEC10	16663	ENSBTAT00000004195	GO:0002244(hematopoietic progenitor cell differentiation);GO:0002638(negative regulation of immunoglobulin production);GO:0030888(regulation of B cell proliferation);GO:0050776(regulation of immune response);GO:0050849(negative regulation of calcium-mediated signaling);GO:0106015(negative regulation of inflammatory response to wounding)	NA	NA	NA	sialic acid binding Ig like lectin 10 [Source:NCBI gene (formerly Entrezgene);Acc:504258]	protein_coding	0	0	0	0	0	0.545751	0.000549701	-10.8291	2.98746e-08	4.2689e-06	down	yes
ENSBTAG00000006078	IL15RA	8230;8232;8231	ENSBTAT00000007987;ENSBTAT00000067230;ENSBTAT00000083836	GO:0035723(interleukin-15-mediated signaling pathway);GO:0042010(interleukin-15 receptor activity);GO:0042010(interleukin-15 receptor activity)	04060(Cytokine-cytokine receptor interaction);04630(JAK-STAT signaling pathway);04672(Intestinal immune network for IgA production);05166(Human T-cell leukemia virus 1 infection);05200(Pathways in cancer);05200(Pathways in cancer)	NA	NA	interleukin 15 receptor subunit alpha [Source:VGNC Symbol;Acc:VGNC:106779]	protein_coding	0	0	0	0.739583	0	0	0.000405634	-11.2675	3.10747e-08	4.28375e-06	down	yes
ENSBTAG00000012870	BMP5	24552	ENSBTAT00000017102	GO:0003323(type B pancreatic cell development);GO:0008083(growth factor activity);GO:0008284(positive regulation of cell population proliferation);GO:0008285(negative regulation of cell population proliferation);GO:0010862(positive regulation of pathway-restricted SMAD protein phosphorylation);GO:0010894(negative regulation of steroid biosynthetic process);GO:0032348(negative regulation of aldost…	04060(Cytokine-cytokine receptor interaction);04350(TGF-beta signaling pathway);04390(Hippo signaling pathway)	NA	NA	bone morphotic protein 5 [Source:VGNC Symbol;Acc:VGNC:26520]	protein_coding	0	0	0	0.588488	0	0	0.000509781	-10.9378	3.10747e-08	4.28375e-06	down	yes
ENSBTAG00000009387	MYOM2	28701	ENSBTAT00000012351	GO:0005515(protein binding);GO:0006936(muscle contraction);GO:0019900(kinase binding);GO:0031430(M band);GO:0045214(sarcomere organization)	NA	NA	NA	myomesin 2 [Source:VGNC Symbol;Acc:VGNC:31838]	protein_coding	0	0	0	0	0	0.334832	0.000895972	-10.1243	3.12537e-08	4.28375e-06	down	yes
ENSBTAG00000000582	LY6G6E	25165	ENSBTAT00000068032	GO:0004675(transmembrane receptor protein serine/threonine kinase activity);GO:0016020(membrane)	NA	NA	NA	lymphocyte antigen 6 complex, locus G6E [Source:NCBI gene (formerly Entrezgene);Acc:512743]	protein_coding	0	0	0	0	0	0.92524	0.00032424	-11.5906	3.12537e-08	4.28375e-06	down	yes
ENSBTAG00000033319	CD200	2138	ENSBTAT00000027169	GO:0043031(negative regulation of macrophage activation);GO:0050776(regulation of immune response)	NA	NA	NA	CD200 molecule [Source:VGNC Symbol;Acc:VGNC:27010]	protein_coding	89.1299	90.6158	107.56	34.725	29.661	44.3345	2.64261	1.40196	3.14295e-08	4.28375e-06	up	yes
ENSBTAG00000000690	THEM5	31637	ENSBTAT00000000922	GO:0005759(mitochondrial matrix);GO:0016290(palmitoyl-CoA hydrolase activity);GO:0035336(long-chain fatty-acyl-CoA metabolic process)	00062(Fatty acid elongation)	K22554	EC:3.1.2.2	thioesterase superfamily member 5 [Source:VGNC Symbol;Acc:VGNC:50123]	protein_coding	0	0	0	0	1.25999	0	0.000238097	-12.0362	3.15253e-08	4.28375e-06	down	yes
ENSBTAG00000004826	ACP5	39395	ENSBTAT00000006339	GO:0003993(acid phosphatase activity);GO:0008198(ferrous iron binding);GO:0008199(ferric iron binding);GO:0016787(hydrolase activity)	00740(Riboflavin metabolism);01100(Metabolic pathways);04142(Lysosome);04380(Osteoclast differentiation);05323(Rheumatoid arthritis)	K14379	EC:3.1.3.2	acid phosphatase 5, tartrate resistant [Source:VGNC Symbol;Acc:VGNC:25556]	protein_coding	0	0	0	0	0	1.06044	0.000282903	-11.7874	3.17758e-08	4.28375e-06	down	yes
ENSBTAG00000021899	PDE9A	3250	ENSBTAT00000029195	GO:0004114(3',5'-cyclic-nucleotide phosphodiesterase activity);GO:0005654(nucleoplasm);GO:0005829(cytosol);GO:0005886(plasma membrane);GO:0007165(signal transduction);GO:0008081(phosphoric diester hydrolase activity);GO:0010613(positive regulation of cardiac muscle hypertrophy);GO:0042383(sarcolemma);GO:0046068(cGMP metabolic process);GO:0046069(cGMP catabolic process);GO:0047555(3',5'-cyclic-GMP…	00230(Purine metabolism);01100(Metabolic pathways)	K13761	EC:3.1.4.35	phosphodiesterase 9A [Source:VGNC Symbol;Acc:VGNC:32688]	protein_coding	0	0	0	0	0	0.532454	0.000563429	-10.7935	3.25156e-08	4.28375e-06	down	yes
ENSBTAG00000013734	ATP6V1E2	5884	ENSBTAT00000018250	GO:0001669(acrosomal vesicle);GO:0006811(ion transport);GO:0033178(proton-transporting two-sector ATPase complex, catalytic domain);GO:0046961(proton-transporting ATPase activity, rotational mechanism);GO:1902600(proton transmembrane transport)	00190(Oxidative phosphorylation);01100(Metabolic pathways);04145(Phagosome);04150(mTOR signaling pathway);04721(Synaptic vesicle cycle);04966(Collecting duct acid secretion);05165(Human papillomavirus infection);05323(Rheumatoid arthritis)	NA	NA	ATPase H+ transporting V1 subunit E2 [Source:VGNC Symbol;Acc:VGNC:26323]	protein_coding	0	0	0	0	0	1.62092	0.00018508	-12.3996	3.25156e-08	4.28375e-06	down	yes
ENSBTAG00000015510	EPHB6	34762	ENSBTAT00000033428	GO:0001806(type IV hypersensitivity);GO:0002456(T cell mediated immunity);GO:0004672(protein kinase activity);GO:0005003(ephrin receptor activity);GO:0005515(protein binding);GO:0005524(ATP binding);GO:0005887(integral component of plasma membrane);GO:0006468(protein phosphorylation);GO:0007169(transmembrane receptor protein tyrosine kinase signaling pathway);GO:0009986(cell surface);GO:0016021(i…	04360(Axon guidance)	K05114	EC:2.7.10.1	EPH receptor B6 [Source:VGNC Symbol;Acc:VGNC:107222]	protein_coding	0	0	0	0.879988	0	0	0.000340914	-11.5183	3.25249e-08	4.28375e-06	down	yes
ENSBTAG00000045936	ENSBTAG00000045936	24759	ENSBTAT00000063778	GO:0016020(membrane);GO:0016021(integral component of membrane)	NA	NA	NA		protein_coding	0	0	0	0	2.89255	0	0.000103715	-13.2351	3.25267e-08	4.28375e-06	down	yes
ENSBTAG00000016913	AVIL	35816	ENSBTAT00000084348	GO:0003779(actin binding);GO:0007010(cytoskeleton organization);GO:0010976(positive regulation of neuron projection development);GO:0051015(actin filament binding)	NA	NA	NA	advillin [Source:VGNC Symbol;Acc:VGNC:26354]	protein_coding	0	0	0	0	0	0.55732	0.00053829	-10.8593	3.27038e-08	4.28375e-06	down	yes
ENSBTAG00000031814	SDS	14372;14371	ENSBTAT00000081738;ENSBTAT00000045109	GO:0003941(L-serine ammonia-lyase activity);GO:0005739(mitochondrion);GO:0005829(cytosol);GO:0006520(cellular amino acid metabolic process);GO:0006565(L-serine catabolic process);GO:0030170(pyridoxal phosphate binding);GO:0042803(protein homodimerization activity);GO:0042866(pyruvate biosynthetic process);GO:0042866(pyruvate biosynthetic process)	00260(Glycine, serine and threonine metabolism);00270(Cysteine and methionine metabolism);00290(Valine, leucine and isoleucine biosynthesis);01100(Metabolic pathways);01200(Carbon metabolism);01230(Biosynthesis of amino acids);01230(Biosynthesis of amino acids)	K17989	EC:4.3.1.17;EC:4.3.1.19	serine dehydratase [Source:VGNC Symbol;Acc:VGNC:34399]	protein_coding	4.62238	6.48285	4.58156	15.0369	17.9644	14.8655	0.327718	-1.60947	3.31082e-08	4.30681e-06	down	yes
ENSBTAG00000011634	ACP3	3169	ENSBTAT00000015451	GO:0003993(acid phosphatase activity);GO:0005615(extracellular space);GO:0005886(plasma membrane);GO:0006144(purine nucleobase metabolic process);GO:0006772(thiamine metabolic process);GO:0008253(5'-nucleotidase activity);GO:0009117(nucleotide metabolic process);GO:0012506(vesicle membrane);GO:0016021(integral component of membrane);GO:0016311(dephosphorylation);GO:0016791(phosphatase activity);G…	NA	K19283	EC:3.1.3.2;EC:3.1.3.5	acid phosphatase 3 [Source:VGNC Symbol;Acc:VGNC:52603]	protein_coding	0	0	0	0	0	0.687639	0.000436275	-11.1625	3.38562e-08	4.36887e-06	down	yes
ENSBTAG00000052171	ENSBTAG00000052171	23360	ENSBTAT00000074280	NA	NA	NA	NA		lncRNA	2.35736	0	0	0	0	0	7857.88	12.9399	3.40485e-08	4.36887e-06	up	yes
ENSBTAG00000054155	ENSBTAG00000054155	3379	ENSBTAT00000079767	NA	NA	NA	NA		lncRNA	0	0	2.79474	0	0	0	9315.82	13.1855	3.43865e-08	4.38242e-06	up	yes
ENSBTAG00000031679	HSD17B13	38435	ENSBTAT00000038453	GO:0005811(lipid droplet);GO:0046889(positive regulation of lipid biosynthetic process)	NA	NA	NA	hydroxysteroid 17-beta dehydrogenase 13 [Source:VGNC Symbol;Acc:VGNC:29971]	protein_coding	0	0	0	0.719775	0	0	0.000416797	-11.2284	3.52975e-08	4.46833e-06	down	yes
ENSBTAG00000044210	SPO11	9010	ENSBTAT00000061470	GO:0000781(chromosome, telomeric region);GO:0001541(ovarian follicle development);GO:0003677(DNA binding);GO:0003824(catalytic activity);GO:0003918(DNA topoisomerase type II (double strand cut, ATP-hydrolyzing) activity);GO:0005524(ATP binding);GO:0005694(chromosome);GO:0006259(DNA metabolic process);GO:0007129(homologous chromosome pairing at meiosis);GO:0007130(synaptonemal complex assembly);GO…	NA	NA	NA	SPO11 initiator of meiotic double stranded breaks [Source:VGNC Symbol;Acc:VGNC:35225]	protein_coding	0	0	0	0	0	1.30764	0.00022942	-12.0897	3.70499e-08	4.56755e-06	down	yes
ENSBTAG00000007755	APOBEC3H	37128	ENSBTAT00000003115	GO:0003824(catalytic activity);GO:0008270(zinc ion binding);GO:0016787(hydrolase activity)	05170(Human immunodeficiency virus 1 infection)	NA	NA	apolipoprotein B mRNA editing enzyme catalytic subunit 3H [Source:VGNC Symbol;Acc:VGNC:108124]	protein_coding	0	0	0	0	0	0.79806	0.000375912	-11.3773	3.70499e-08	4.56755e-06	down	yes
ENSBTAG00000036154	TARP	33984	ENSBTAT00000036195	NA	NA	NA	NA	TCR gamma alternate reading frame protein [Source:NCBI gene (formerly Entrezgene);Acc:100335800]	protein_coding	0	0	0	0	0	1.49599	0.000200536	-12.2839	3.70499e-08	4.56755e-06	down	yes
ENSBTAG00000019726	ANKEF1	8101	ENSBTAT00000068333	GO:0005515(protein binding)	NA	NA	NA	ankyrin repeat and EF-hand domain containing 1 [Source:VGNC Symbol;Acc:VGNC:25899]	protein_coding	0	0	0	0	0	0.455525	0.000658581	-10.5684	3.70499e-08	4.56755e-06	down	yes
ENSBTAG00000001125	ADAMDEC1	41874	ENSBTAT00000001496	GO:0004222(metalloendopeptidase activity);GO:0006508(proteolysis);GO:0008237(metallopeptidase activity)	NA	NA	NA	ADAM-like, decysin 1 [Source:NCBI gene (formerly Entrezgene);Acc:505890]	protein_coding	0	0	1.42054	0	0	0	4735.14	12.2092	3.78423e-08	4.5809e-06	up	yes
ENSBTAG00000012462	MAP1LC3C	12684	ENSBTAT00000016532	GO:0005776(autophagosome);GO:0006914(autophagy);GO:0009267(cellular response to starvation);GO:0016236(macroautophagy);GO:0031625(ubiquitin protein ligase binding);GO:0032527(protein exit from endoplasmic reticulum);GO:0035973(aggrephagy);GO:0036464(cytoplasmic ribonucleoprotein granule);GO:0097352(autophagosome maturation)	04216(Ferroptosis)	NA	NA	microtubule associated protein 1 light chain 3 gamma [Source:VGNC Symbol;Acc:VGNC:31180]	protein_coding	0	0	2.13415	0	0	0	7113.83	12.7964	3.78423e-08	4.5809e-06	up	yes
ENSBTAG00000014916	GJC2	38757	ENSBTAT00000019857	GO:0005243(gap junction channel activity);GO:0005921(gap junction);GO:0005922(connexin complex);GO:0007154(cell communication);GO:0007267(cell-cell signaling);GO:0009636(response to toxic substance);GO:0010644(cell communication by electrical coupling);GO:0043209(myelin sheath);GO:1903763(gap junction channel activity involved in cell communication by electrical coupling)	NA	NA	NA	gap junction protein gamma 2 [Source:VGNC Symbol;Acc:VGNC:29383]	protein_coding	0	0	0	0.684118	0	0	0.000438521	-11.1551	3.81296e-08	4.5809e-06	down	yes
ENSBTAG00000005859	LALBA	35546	ENSBTAT00000066421	GO:0004461(lactose synthase activity);GO:0005509(calcium ion binding);GO:0005989(lactose biosynthetic process)	00052(Galactose metabolism);01100(Metabolic pathways)	K00704	EC:2.4.1.22	lactalbumin alpha [Source:VGNC Symbol;Acc:VGNC:30768]	protein_coding	0	0	0	0.690318	0	0	0.000434582	-11.1681	3.81296e-08	4.5809e-06	down	yes
ENSBTAG00000051481	FAM200A	27665	ENSBTAT00000073484	NA	NA	NA	NA	family with sequence similarity 200 member A [Source:HGNC Symbol;Acc:HGNC:25401]	protein_coding	1.94179	0	0	0	0	0	6472.63	12.6601	3.8533e-08	4.58311e-06	up	yes
ENSBTAG00000049120	ENSBTAG00000049120	28018	ENSBTAT00000007005	GO:0004497(monooxygenase activity);GO:0005506(iron ion binding);GO:0016705(oxidoreductase activity, acting on paired donors, with incorporation or reduction of molecular oxygen);GO:0020037(heme binding)	00140(Steroid hormone biosynthesis);00590(Arachidonic acid metabolism);00591(Linoleic acid metabolism);00830(Retinol metabolism);01100(Metabolic pathways);04726(Serotonergic synapse);04750(Inflammatory mediator regulation of TRP channels);05204(Chemical carcinogenesis)	K07413	EC:1.14.14.1		protein_coding	0	0	0	0	0.996646	0	0.00030101	-11.6979	3.96059e-08	4.58311e-06	down	yes
ENSBTAG00000045019	7SK	29437	ENSBTAT00000062452	NA	NA	NA	NA	7SK RNA [Source:RFAM;Acc:RF00100]	misc_RNA	0	0	0	0	5.13976	0	5.83685e-05	-14.0645	3.96059e-08	4.58311e-06	down	yes
ENSBTAG00000024255	UOX	32417	ENSBTAT00000078999	GO:0000255(allantoin metabolic process);GO:0004846(urate oxidase activity);GO:0005777(peroxisome);GO:0006144(purine nucleobase metabolic process);GO:0006147(guanine catabolic process);GO:0006148(inosine catabolic process);GO:0006149(deoxyinosine catabolic process);GO:0006154(adenosine catabolic process);GO:0006157(deoxyadenosine catabolic process);GO:0006161(deoxyguanosine catabolic process);GO:0…	00230(Purine metabolism);00232(Caffeine metabolism);01100(Metabolic pathways)	K00365	EC:1.7.3.3	urate oxidase [Source:NCBI gene (formerly Entrezgene);Acc:514113]	protein_coding	0	0	0	0	0.492383	0	0.000609281	-10.6806	3.96059e-08	4.58311e-06	down	yes
ENSBTAG00000020564	ENSBTAG00000020564	35706	ENSBTAT00000052851	GO:0003796(lysozyme activity);GO:0042742(defense response to bacterium)	04970(Salivary secretion)	K13915	EC:3.2.1.17		protein_coding	0	0	0	0	0.930604	0	0.000322371	-11.599	3.96059e-08	4.58311e-06	down	yes
ENSBTAG00000002928	AMTN	38221	ENSBTAT00000087300	GO:0005604(basement membrane);GO:0005911(cell-cell junction);GO:0031012(extracellular matrix);GO:0042475(odontogenesis of dentin-containing tooth);GO:0070169(positive regulation of biomineral tissue development);GO:0070175(positive regulation of enamel mineralization)	NA	NA	NA	amelotin [Source:VGNC Symbol;Acc:VGNC:25876]	protein_coding	0	0	0	0	1.59273	0	0.000188356	-12.3742	3.96059e-08	4.58311e-06	down	yes
ENSBTAG00000006753	MBD3L1	14041	ENSBTAT00000008882	NA	NA	NA	NA	methyl-CpG binding domain protein 3 like 1 [Source:VGNC Symbol;Acc:VGNC:31275]	protein_coding	3.10284	0	0	0	0	0	10342.8	13.3363	4.06391e-08	4.63871e-06	up	yes
ENSBTAG00000050690	ENSBTAG00000050690	22702	ENSBTAT00000085284	NA	NA	NA	NA		lncRNA	0	0	0	0	0	2.22325	0.000134938	-12.8554	4.07723e-08	4.63871e-06	down	yes
ENSBTAG00000053758	ENSBTAG00000053758	23548	ENSBTAT00000067213	NA	NA	NA	NA		lncRNA	0	0	0	0	0	1.64347	0.00018254	-12.4195	4.10701e-08	4.63871e-06	down	yes
ENSBTAG00000018519	GAS2L2	17388	ENSBTAT00000024649	GO:0001578(microtubule bundle formation);GO:0001965(G-protein alpha-subunit binding);GO:0005515(protein binding);GO:0005884(actin filament);GO:0005886(plasma membrane);GO:0008017(microtubule binding);GO:0031110(regulation of microtubule polymerization or depolymerization);GO:0035371(microtubule plus-end);GO:0036064(ciliary basal body);GO:0045745(positive regulation of G protein-coupled receptor s…	NA	NA	NA	growth arrest specific 2 like 2 [Source:VGNC Symbol;Acc:VGNC:29259]	protein_coding	0	0	0	0	0	0.584887	0.00051292	-10.929	4.10701e-08	4.63871e-06	down	yes
ENSBTAG00000005305	NTS	35122	ENSBTAT00000006980	GO:0005184(neuropeptide hormone activity);GO:0005576(extracellular region);GO:0007218(neuropeptide signaling pathway);GO:0010628(positive regulation of gene expression);GO:0010629(negative regulation of gene expression);GO:0043231(intracellular membrane-bounded organelle);GO:0048018(receptor ligand activity);GO:0051092(positive regulation of NF-kappaB transcription factor activity);GO:0051897(pos…	04080(Neuroactive ligand-receptor interaction)	NA	NA	neurotensin [Source:VGNC Symbol;Acc:VGNC:32311]	protein_coding	0	2.64487	0	0	0	0	8816.22	13.1059	4.14485e-08	4.65358e-06	up	yes
ENSBTAG00000031020	TLR8	1619	ENSBTAT00000029896	NA	04620(Toll-like receptor signaling pathway);05171(Coronavirus disease - COVID-19)	NA	NA	toll like receptor 8 [Source:NCBI gene (formerly Entrezgene);Acc:532262]	pseudogene	0	0	1.02103	0	0	0	3403.42	11.7328	4.25797e-08	4.75075e-06	up	yes
ENSBTAG00000002190	DOCK8	41461	ENSBTAT00000002840	GO:0001771(immunological synapse formation);GO:0005085(guanyl-nucleotide exchange factor activity);GO:0005737(cytoplasm);GO:0007264(small GTPase mediated signal transduction);GO:0031252(cell leading edge);GO:0031256(leading edge membrane);GO:0036336(dendritic cell migration);GO:0043547(positive regulation of GTPase activity);GO:0061485(memory T cell proliferation);GO:0070233(negative regulation o…	NA	NA	NA	dedicator of cytokinesis 8 [Source:VGNC Symbol;Acc:VGNC:28162]	protein_coding	0	0	0.404574	0	0	0	1348.58	10.3972	4.58357e-08	5.03034e-06	up	yes
ENSBTAG00000000593	ST8SIA1	36471	ENSBTAT00000074715	GO:0003828(alpha-N-acetylneuraminate alpha-2,8-sialyltransferase activity);GO:0006486(protein glycosylation);GO:0008283(cell population proliferation);GO:0008373(sialyltransferase activity);GO:0034605(cellular response to heat);GO:0050673(epithelial cell proliferation);GO:0050679(positive regulation of epithelial cell proliferation)	00601(Glycosphingolipid biosynthesis - lacto and neolacto series);00603(Glycosphingolipid biosynthesis - globo and isoglobo series);00604(Glycosphingolipid biosynthesis - ganglio series);01100(Metabolic pathways)	K03371	EC:2.4.99.8	ST8 alpha-N-acetyl-neuraminide alpha-2,8-sialyltransferase 1 [Source:VGNC Symbol;Acc:VGNC:49964]	protein_coding	0	1.47249	0	0	0	0	4908.31	12.261	4.58709e-08	5.03034e-06	up	yes
ENSBTAG00000034693	SYT1	35074	ENSBTAT00000072222	GO:0000149(SNARE binding);GO:0001786(phosphatidylserine binding);GO:0005509(calcium ion binding);GO:0005516(calmodulin binding);GO:0005544(calcium-dependent phospholipid binding);GO:0005737(cytoplasm);GO:0005794(Golgi apparatus);GO:0005886(plasma membrane);GO:0007269(neurotransmitter secretion);GO:0008021(synaptic vesicle);GO:0014059(regulation of dopamine secretion);GO:0016020(membrane);GO:00160…	04721(Synaptic vesicle cycle)	NA	NA	synaptotagmin 1 [Source:VGNC Symbol;Acc:VGNC:35535]	protein_coding	0	0.51695	0	0	0	0	1723.17	10.7508	4.71547e-08	5.14122e-06	up	yes
ENSBTAG00000009862	CCDC198	4874	ENSBTAT00000043680	NA	NA	NA	NA	coiled-coil domain containing 198 [Source:VGNC Symbol;Acc:VGNC:26885]	protein_coding	0	0	3.51482	0	0	0	11716	13.5162	4.77313e-08	5.17062e-06	up	yes
ENSBTAG00000011975	SERPINB1	25812	ENSBTAT00000068456	GO:0004867(serine-type endopeptidase inhibitor activity);GO:0005576(extracellular region);GO:0005615(extracellular space);GO:0010951(negative regulation of endopeptidase activity);GO:0030414(peptidase inhibitor activity);GO:0032691(negative regulation of interleukin-1 beta production);GO:0036464(cytoplasmic ribonucleoprotein granule);GO:0044342(type B pancreatic cell proliferation)	NA	NA	NA	serpin family B member 1 [Source:VGNC Symbol;Acc:VGNC:34470]	protein_coding	0	0	0	0.627449	0	0	0.000478127	-11.0303	4.79726e-08	5.17062e-06	down	yes
ENSBTAG00000038520	TMPRSS11E	38173	ENSBTAT00000054325	GO:0004252(serine-type endopeptidase activity);GO:0005576(extracellular region);GO:0005886(plasma membrane);GO:0005887(integral component of plasma membrane);GO:0006508(proteolysis);GO:0008236(serine-type peptidase activity);GO:0050890(cognition)	NA	NA	NA	transmembrane serine protease 11E [Source:HGNC Symbol;Acc:HGNC:24465]	protein_coding	2.33472	0	0	0	0	0	7782.4	12.926	4.92781e-08	5.28116e-06	up	yes
ENSBTAG00000007122	ZFP2	38741	ENSBTAT00000009371	NA	NA	NA	NA	ZFP2 zinc finger protein [Source:NCBI gene (formerly Entrezgene);Acc:767896]	protein_coding	0	2.06745	0	0	0	0	6891.5	12.7506	5.0187e-08	5.34818e-06	up	yes
ENSBTAG00000054051	ENSBTAG00000054051	19697	ENSBTAT00000075052	NA	NA	NA	NA		protein_coding	1.7762	0	0	0	0	0	5920.67	12.5315	5.07142e-08	5.374e-06	up	yes
ENSBTAG00000023144	PTPRC	13561	ENSBTAT00000013320	GO:0000165(MAPK cascade);GO:0001779(natural killer cell differentiation);GO:0001915(negative regulation of T cell mediated cytotoxicity);GO:0001916(positive regulation of T cell mediated cytotoxicity);GO:0001960(negative regulation of cytokine-mediated signaling pathway);GO:0002244(hematopoietic progenitor cell differentiation);GO:0002639(positive regulation of immunoglobulin production);GO:00027…	04514(Cell adhesion molecules);04660(T cell receptor signaling pathway);04666(Fc gamma R-mediated phagocytosis);05132(Salmonella infection);05340(Primary immunodeficiency)	K06478	EC:3.1.3.48	protein tyrosine phosphatase receptor type C [Source:VGNC Symbol;Acc:VGNC:33546]	protein_coding	0	0.760841	0	0	0	0	2536.14	11.3084	5.1339e-08	5.40981e-06	up	yes
ENSBTAG00000007309	ST6GALNAC5	32491	ENSBTAT00000009616	GO:0006486(protein glycosylation);GO:0008373(sialyltransferase activity)	00604(Glycosphingolipid biosynthesis - ganglio series);01100(Metabolic pathways)	NA	NA	ST6 N-acetylgalactosaminide alpha-2,6-sialyltransferase 5 [Source:VGNC Symbol;Acc:VGNC:35341]	protein_coding	1.65492	0	0	0	0	0	5516.39	12.4295	5.37253e-08	5.62981e-06	up	yes
ENSBTAG00000021301	ACSF2	18262	ENSBTAT00000028385	GO:0031956(medium-chain fatty acid-CoA ligase activity)	NA	K23617	EC:6.2.1.2	acyl-CoA synthetase family member 2 [Source:VGNC Symbol;Acc:VGNC:25562]	protein_coding	0	0	1.07269	0	0	0	3575.63	11.804	5.47355e-08	5.70399e-06	up	yes
ENSBTAG00000015407	IL22	35740	ENSBTAT00000020476	GO:0005576(extracellular region)	04060(Cytokine-cytokine receptor interaction);04630(JAK-STAT signaling pathway);04659(Th17 cell differentiation);05321(Inflammatory bowel disease)	NA	NA	interleukin 22 [Source:VGNC Symbol;Acc:VGNC:30143]	protein_coding	0	2.44824	0	0	0	0	8160.8	12.9945	5.5426e-08	5.73653e-06	up	yes
ENSBTAG00000018625	ZNF263	26807	ENSBTAT00000026911	GO:0000122(negative regulation of transcription by RNA polymerase II);GO:0000976(transcription cis-regulatory region binding);GO:0001227(DNA-binding transcription repressor activity, RNA polymerase II-specific);GO:0005634(nucleus);GO:0006355(regulation of DNA-templated transcription);GO:0043565(sequence-specific DNA binding);GO:0045944(positive regulation of transcription by RNA polymerase II);GO…	NA	NA	NA	zinc finger protein 263 [Source:VGNC Symbol;Acc:VGNC:37234]	protein_coding	5.85461	5.93077	3.81124	20.0114	11.8364	15.8694	0.326855	-1.61328	5.56561e-08	5.73653e-06	down	yes
ENSBTAG00000051982	ENSBTAG00000051982	19243;19244;19242	ENSBTAT00000082295;ENSBTAT00000081772;ENSBTAT00000072964	NA	NA	NA	NA		protein_coding	0	0	0.841036	0	0	0	2803.45	11.453	5.60335e-08	5.74404e-06	up	yes
ENSBTAG00000020921	PRKCB	27157;27156	ENSBTAT00000084339;ENSBTAT00000027870	GO:0003682(chromatin binding);GO:0004672(protein kinase activity);GO:0004674(protein serine/threonine kinase activity);GO:0004697(protein kinase C activity);GO:0005080(protein kinase C binding);GO:0005246(calcium channel regulator activity);GO:0005524(ATP binding);GO:0005634(nucleus);GO:0005654(nucleoplasm);GO:0005737(cytoplasm);GO:0005829(cytosol);GO:0005886(plasma membrane);GO:0006357(regulatio…	01521(EGFR tyrosine kinase inhibitor resistance);04010(MAPK signaling pathway);04012(ErbB signaling pathway);04014(Ras signaling pathway);04015(Rap1 signaling pathway);04020(Calcium signaling pathway);04062(Chemokine signaling pathway);04064(NF-kappa B signaling pathway);04066(HIF-1 signaling pathway);04070(Phosphatidylinositol signaling system);04071(Sphingolipid signaling pathway);04150(mTOR si…	K19662	EC:2.7.11.13	protein kinase C beta [Source:VGNC Symbol;Acc:VGNC:33328]	protein_coding	0	0	0.644836	0	0	0	2149.45	11.0698	5.68949e-08	5.78127e-06	up	yes
ENSBTAG00000007592	RARG	35314;35313	ENSBTAT00000080836;ENSBTAT00000069708	GO:0000122(negative regulation of transcription by RNA polymerase II);GO:0000785(chromatin);GO:0001843(neural tube closure);GO:0002063(chondrocyte development);GO:0002068(glandular epithelial cell development);GO:0003417(growth plate cartilage development);GO:0003430(growth plate cartilage chondrocyte growth);GO:0003677(DNA binding);GO:0003682(chromatin binding);GO:0003700(DNA-binding transcripti…	NA	NA	NA	retinoic acid receptor gamma [Source:VGNC Symbol;Acc:VGNC:33730]	protein_coding	0.889891	0	0	0	0	0	2966.3	11.5345	5.70096e-08	5.78127e-06	up	yes
ENSBTAG00000021345	OXGR1	7891	ENSBTAT00000035454	GO:0004930(G protein-coupled receptor activity);GO:0005886(plasma membrane);GO:0007186(G protein-coupled receptor signaling pathway);GO:0016021(integral component of membrane)	NA	NA	NA	oxoglutarate receptor 1 [Source:VGNC Symbol;Acc:VGNC:32510]	protein_coding	2.68196	0	0	0	0	0	8939.87	13.126	5.8787e-08	5.92962e-06	up	yes
ENSBTAG00000039028	PI3	9403	ENSBTAT00000056512	GO:0005576(extracellular region);GO:0007620(copulation);GO:0030414(peptidase inhibitor activity)	NA	NA	NA	peptidase inhibitor 3, skin-derived (SKALP) [Source:NCBI gene (formerly Entrezgene);Acc:783871]	protein_coding	9.84264	7.60094	7.57108	25.9779	30.7808	25.0156	0.305899	-1.70887	6.40304e-08	6.42416e-06	down	yes
ENSBTAG00000001288	MAOB	1312	ENSBTAT00000001698	GO:0008131(primary amine oxidase activity);GO:0016491(oxidoreductase activity);GO:0097621(monoamine oxidase activity)	00260(Glycine, serine and threonine metabolism);00330(Arginine and proline metabolism);00340(Histidine metabolism);00350(Tyrosine metabolism);00360(Phenylalanine metabolism);00380(Tryptophan metabolism);00982(Drug metabolism - cytochrome P450);01100(Metabolic pathways);04726(Serotonergic synapse);04728(Dopaminergic synapse);05012(Parkinson disease);05030(Cocaine addiction);05031(Amphetamine addic…	K00274	EC:1.4.3.4	monoamine oxidase B [Source:VGNC Symbol;Acc:VGNC:31175]	protein_coding	0	1.02641	0	0	0	0	3421.37	11.7404	6.5276e-08	6.48019e-06	up	yes
ENSBTAG00000020707	ADGRG6	43228	ENSBTAT00000037735	GO:0004888(transmembrane signaling receptor activity);GO:0004930(G protein-coupled receptor activity);GO:0005737(cytoplasm);GO:0005886(plasma membrane);GO:0007166(cell surface receptor signaling pathway);GO:0007186(G protein-coupled receptor signaling pathway);GO:0009986(cell surface);GO:0014037(Schwann cell differentiation);GO:0016021(integral component of membrane);GO:0019933(cAMP-mediated sign…	NA	NA	NA	adhesion G protein-coupled receptor G6 [Source:VGNC Symbol;Acc:VGNC:25669]	protein_coding	0	0.466818	0	0	0	0	1556.06	10.6037	6.5276e-08	6.48019e-06	up	yes
ENSBTAG00000001488	OTC	1351	ENSBTAT00000001947	GO:0000050(urea cycle);GO:0004585(ornithine carbamoyltransferase activity);GO:0005739(mitochondrion);GO:0006520(cellular amino acid metabolic process);GO:0006593(ornithine catabolic process);GO:0016597(amino acid binding);GO:0016743(carboxyl- or carbamoyltransferase activity);GO:0019240(citrulline biosynthetic process);GO:0097272(ammonium homeostasis)	00220(Arginine biosynthesis);01100(Metabolic pathways);01230(Biosynthesis of amino acids)	K00611	EC:2.1.3.3	ornithine transcarbamylase [Source:VGNC Symbol;Acc:VGNC:32482]	protein_coding	0.392455	0.880491	3.77423	0	0	0	16823.9	14.0382	6.65495e-08	6.57203e-06	up	yes
ENSBTAG00000010155	ENSBTAG00000010155	17377	ENSBTAT00000013399	GO:0002548(monocyte chemotaxis);GO:0005125(cytokine activity);GO:0005576(extracellular region);GO:0005615(extracellular space);GO:0006935(chemotaxis);GO:0006954(inflammatory response);GO:0006955(immune response);GO:0007186(G protein-coupled receptor signaling pathway);GO:0008009(chemokine activity);GO:0008201(heparin binding);GO:0030593(neutrophil chemotaxis);GO:0043547(positive regulation of GTP…	NA	NA	NA		protein_coding	2.42001	0	0	0	0	0	8066.69	12.9778	6.94155e-08	6.81935e-06	up	yes
ENSBTAG00000010174	SPATA46	31125	ENSBTAT00000013422	GO:0005634(nucleus);GO:0007283(spermatogenesis);GO:0007342(fusion of sperm to egg plasma membrane involved in single fertilization);GO:0009566(fertilization);GO:0016020(membrane);GO:0030154(cell differentiation);GO:0031965(nuclear membrane);GO:0043231(intracellular membrane-bounded organelle)	NA	NA	NA	spermatosis associated 46 [Source:VGNC Symbol;Acc:VGNC:35186]	protein_coding	0	2.55136	0	0	0	0	8504.53	13.054	7.29139e-08	7.12592e-06	up	yes
ENSBTAG00000051455	ENSBTAG00000051455	23832	ENSBTAT00000067846	NA	NA	NA	NA		lncRNA	0	0	1.54907	0	0	0	5163.56	12.3342	7.33299e-08	7.12963e-06	up	yes
ENSBTAG00000015094	VNN1	43115	ENSBTAT00000020086	GO:0002526(acute inflammatory response);GO:0002544(chronic inflammatory response);GO:0006807(nitrogen compound metabolic process);GO:0006954(inflammatory response);GO:0015939(pantothenate metabolic process);GO:0016811(hydrolase activity, acting on carbon-nitrogen (but not peptide) bonds, in linear amides);GO:0017159(pantetheine hydrolase activity);GO:0033089(positive regulation of T cell differen…	00770(Pantothenate and CoA biosynthesis)	K08069	EC:3.5.1.92	vanin 1 [Source:VGNC Symbol;Acc:VGNC:36807]	protein_coding	0	1.29688	0	0	0	0	4322.94	12.0778	7.54982e-08	7.30281e-06	up	yes
ENSBTAG00000020873	MAT2A	6164;6165	ENSBTAT00000027808;ENSBTAT00000075325	GO:0004478(methionine adenosyltransferase activity);GO:0005524(ATP binding);GO:0006556(S-adenosylmethionine biosynthetic process);GO:0034214(protein hexamerization);GO:0042802(identical protein binding);GO:0048269(methionine adenosyltransferase complex);GO:0051291(protein heterooligomerization);GO:1990830(cellular response to leukemia inhibitory factor);GO:1990830(cellular response to leukemia in…	00270(Cysteine and methionine metabolism);01100(Metabolic pathways);01230(Biosynthesis of amino acids);01240(Biosynthesis of cofactors);01240(Biosynthesis of cofactors)	K00789	EC:2.5.1.6	methionine adenosyltransferase 2A [Source:VGNC Symbol;Acc:VGNC:50214]	protein_coding	57.922	60.2041	67.2345	181.984	101.006	123.92	0.455533	-1.13437	7.61944e-08	7.32883e-06	down	yes
ENSBTAG00000030193	GPR35	33409	ENSBTAT00000021281	GO:0004930(G protein-coupled receptor activity);GO:0007186(G protein-coupled receptor signaling pathway);GO:0016021(integral component of membrane)	04080(Neuroactive ligand-receptor interaction)	NA	NA	G protein-coupled receptor 35 [Source:VGNC Symbol;Acc:VGNC:29584]	protein_coding	0	0.394072	0	0	0	0	1313.57	10.3593	7.65444e-08	7.32883e-06	up	yes
ENSBTAG00000039116	OR5V2	25329	ENSBTAT00000052815	GO:0004930(G protein-coupled receptor activity);GO:0004984(olfactory receptor activity);GO:0007186(G protein-coupled receptor signaling pathway);GO:0016021(integral component of membrane)	04740(Olfactory transduction)	NA	NA	olfactory receptor family 5 subfamily V member 2 [Source:VGNC Symbol;Acc:VGNC:101636]	protein_coding	0	2.44125	0	0	0	0	8137.49	12.9904	7.76636e-08	7.39844e-06	up	yes
ENSBTAG00000005717	GJB5	33245	ENSBTAT00000007517	GO:0005922(connexin complex);GO:0007154(cell communication);GO:0060707(trophoblast giant cell differentiation);GO:0060708(spongiotrophoblast differentiation);GO:0060713(labyrinthine layer morphogenesis)	NA	NA	NA	gap junction protein beta 5 [Source:VGNC Symbol;Acc:VGNC:29380]	protein_coding	0	1.73783	0	0	0	0	5792.78	12.5	7.86396e-08	7.4165e-06	up	yes
ENSBTAG00000053354	ENSBTAG00000053354	28017	ENSBTAT00000008918	GO:0004497(monooxygenase activity);GO:0005506(iron ion binding);GO:0016705(oxidoreductase activity, acting on paired donors, with incorporation or reduction of molecular oxygen);GO:0020037(heme binding)	NA	NA	NA		protein_coding	0	1.54833	0	0	0	0	5161.1	12.3335	7.86396e-08	7.4165e-06	up	yes
ENSBTAG00000030622	MANSC4	36407	ENSBTAT00000064430	NA	NA	NA	NA	MANSC domain containing 4 [Source:VGNC Symbol;Acc:VGNC:31173]	protein_coding	0	2.26988	0	0	0	0	7566.25	12.8854	7.98976e-08	7.49765e-06	up	yes
ENSBTAG00000046768	IGFBP1	34277	ENSBTAT00000064194	GO:0005520(insulin-like growth factor binding);GO:0005576(extracellular region);GO:0005615(extracellular space);GO:0005794(Golgi apparatus);GO:0031994(insulin-like growth factor I binding);GO:0031995(insulin-like growth factor II binding)	NA	NA	NA	insulin like growth factor binding protein 1 [Source:VGNC Symbol;Acc:VGNC:30083]	protein_coding	0	0	1.10275	0	0	0	3675.84	11.8439	8.19987e-08	7.65673e-06	up	yes
ENSBTAG00000031998	CXCL16	17856	ENSBTAT00000024371	GO:0005041(low-density lipoprotein particle receptor activity);GO:0005044(scavenger receptor activity);GO:0006898(receptor-mediated endocytosis);GO:0006935(chemotaxis);GO:0008009(chemokine activity);GO:0030307(positive regulation of cell growth);GO:0030335(positive regulation of cell migration);GO:0034097(response to cytokine);GO:0034341(response to interferon-gamma);GO:0034612(response to tumor …	04060(Cytokine-cytokine receptor interaction);04062(Chemokine signaling pathway)	NA	NA	C-X-C motif chemokine ligand 16 [Source:VGNC Symbol;Acc:VGNC:27851]	protein_coding	0	0	0	0	0	0.91937	0.00032631	-11.5815	8.32254e-08	7.66207e-06	down	yes
ENSBTAG00000019267	MMP2	15367	ENSBTAT00000025657	GO:0001666(response to hypoxia);GO:0001955(blood vessel maturation);GO:0001957(intramembranous ossification);GO:0004175(endopeptidase activity);GO:0004222(metalloendopeptidase activity);GO:0005615(extracellular space);GO:0005886(plasma membrane);GO:0006508(proteolysis);GO:0007566(embryo implantation);GO:0008237(metallopeptidase activity);GO:0008270(zinc ion binding);GO:0030017(sarcomere);GO:00305…	01522(Endocrine resistance);04670(Leukocyte transendothelial migration);04912(GnRH signaling pathway);04915(Estrogen signaling pathway);04926(Relaxin signaling pathway);04933(AGE-RAGE signaling pathway in diabetic complications);05200(Pathways in cancer);05205(Proteoglycans in cancer);05219(Bladder cancer);05418(Fluid shear stress and atherosclerosis)	K01398	EC:3.4.24.24	matrix metallopeptidase 2 [Source:VGNC Symbol;Acc:VGNC:31524]	protein_coding	0	0	0	0	0.871927	0	0.000344066	-11.505	8.36711e-08	7.66207e-06	down	yes
ENSBTAG00000002670	DEPP1	29826	ENSBTAT00000003460	GO:0005737(cytoplasm);GO:0005739(mitochondrion);GO:0005777(peroxisome);GO:0010506(regulation of autophagy);GO:0043231(intracellular membrane-bounded organelle)	NA	NA	NA	DEPP1 autophagy regulator [Source:VGNC Symbol;Acc:VGNC:49544]	protein_coding	2.59025	0	0	0	0	0	8634.17	13.0758	8.36808e-08	7.66207e-06	up	yes
ENSBTAG00000007618	ENSBTAG00000007618	25090	ENSBTAT00000016055	GO:0005515(protein binding);GO:0009986(cell surface);GO:0045062(extrathymic T cell selection)	NA	NA	NA		protein_coding	1.06823	0	0	0	0	0	3560.76	11.798	8.36808e-08	7.66207e-06	up	yes
ENSBTAG00000053535	ENSBTAG00000053535	8286	ENSBTAT00000082187	NA	NA	NA	NA		lncRNA	0	1.90707	0	0	0	0	6356.91	12.6341	8.41073e-08	7.66392e-06	up	yes
ENSBTAG00000054685	OR4F34	4248	ENSBTAT00000077415	GO:0004930(G protein-coupled receptor activity);GO:0004984(olfactory receptor activity);GO:0007186(G protein-coupled receptor signaling pathway);GO:0016021(integral component of membrane)	NA	NA	NA	olfactory receptor family 4 subfamily F member 34 [Source:VGNC Symbol;Acc:VGNC:100980]	protein_coding	0	2.19577	0	0	0	0	7319.25	12.8375	8.53824e-08	7.74271e-06	up	yes
ENSBTAG00000009219	CADM2	1949	ENSBTAT00000012150	NA	NA	NA	NA	cell adhesion molecule 2 [Source:VGNC Symbol;Acc:VGNC:26695]	protein_coding	0	1.06964	0	0	0	0	3565.46	11.7999	8.67132e-08	7.82376e-06	up	yes
ENSBTAG00000016189	ENSBTAG00000016189	13614	ENSBTAT00000021548	NA	NA	NA	NA		protein_coding	0	0	1.71808	0	0	0	5726.94	12.4835	8.71058e-08	7.82376e-06	up	yes
ENSBTAG00000001805	TWSG1	26214	ENSBTAT00000002361	GO:0001503(ossification);GO:0001707(mesoderm formation);GO:0001818(negative regulation of cytokine production);GO:0002062(chondrocyte differentiation);GO:0005615(extracellular space);GO:0007179(transforming growth factor beta receptor signaling pathway);GO:0007435(salivary gland morphogenesis);GO:0008201(heparin binding);GO:0009888(tissue development);GO:0010862(positive regulation of pathway-res…	NA	NA	NA	twisted gastrulation BMP signaling modulator 1 [Source:VGNC Symbol;Acc:VGNC:36528]	protein_coding	2.8327	2.66292	2.08639	12.5437	5.51184	10.4301	0.266169	-1.90958	8.77415e-08	7.84351e-06	down	yes
ENSBTAG00000001165	AIFM2	29500	ENSBTAT00000072828	GO:0003677(DNA binding);GO:0004174(electron-transferring-flavoprotein dehydrogenase activity);GO:0005634(nucleus);GO:0005737(cytoplasm);GO:0005739(mitochondrion);GO:0005741(mitochondrial outer membrane);GO:0005811(lipid droplet);GO:0005829(cytosol);GO:0005886(plasma membrane);GO:0006743(ubiquinone metabolic process);GO:0008637(apoptotic mitochondrial changes);GO:0016491(oxidoreductase activity);G…	04115(p53 signaling pathway)	NA	NA	apoptosis inducing factor mitochondria associated 2 [Source:VGNC Symbol;Acc:VGNC:25762]	protein_coding	0	0.868654	0	0	0	0	2895.51	11.4996	8.93055e-08	7.90836e-06	up	yes
ENSBTAG00000007927	SLAMF1	31206	ENSBTAT00000010425	GO:0001779(natural killer cell differentiation);GO:0001787(natural killer cell proliferation);GO:0002232(leukocyte chemotaxis involved in inflammatory response);GO:0002277(myeloid dendritic cell activation involved in immune response);GO:0002725(negative regulation of T cell cytokine production);GO:0009897(external side of plasma membrane);GO:0009986(cell surface);GO:0010759(positive regulation o…	05162(Measles)	NA	NA	signaling lymphocytic activation molecule family member 1 [Source:VGNC Symbol;Acc:VGNC:34653]	protein_coding	0	1.23993	0	0	0	0	4133.1	12.013	8.93055e-08	7.90836e-06	up	yes
ENSBTAG00000015317	SLC4A10	19953	ENSBTAT00000069330	GO:0005452(solute:inorganic anion antiporter activity);GO:0005886(plasma membrane);GO:0006820(anion transport);GO:0006885(regulation of pH);GO:0007601(visual perception);GO:0008509(anion transmembrane transporter activity);GO:0008510(sodium:bicarbonate symporter activity);GO:0009416(response to light stimulus);GO:0009791(post-embryonic development);GO:0015301(obsolete anion:anion antiporter activ…	NA	NA	NA	solute carrier family 4 member 10 [Source:VGNC Symbol;Acc:VGNC:34890]	protein_coding	0	0.379989	0	0	0	0	1266.63	10.3068	9.28278e-08	8.1438e-06	up	yes
ENSBTAG00000000377	BMX	1577	ENSBTAT00000000488	GO:0004672(protein kinase activity);GO:0004713(protein tyrosine kinase activity);GO:0004715(non-membrane spanning protein tyrosine kinase activity);GO:0005524(ATP binding);GO:0005654(nucleoplasm);GO:0005886(plasma membrane);GO:0006468(protein phosphorylation);GO:0007165(signal transduction);GO:0032587(ruffle membrane);GO:0035556(intracellular signal transduction);GO:0046777(protein autophosphoryl…	NA	K08896	EC:2.7.10.2	BMX non-receptor tyrosine kinase [Source:VGNC Symbol;Acc:VGNC:26529]	protein_coding	0	0.897799	0	0	0	0	2992.66	11.5472	9.28278e-08	8.1438e-06	up	yes
ENSBTAG00000020735	SMG1	27032	ENSBTAT00000027632	GO:0000184(nuclear-transcribed mRNA catabolic process, nonsense-mediated decay);GO:0004674(protein serine/threonine kinase activity);GO:0005515(protein binding);GO:0005634(nucleus);GO:0005654(nucleoplasm);GO:0005737(cytoplasm);GO:0016301(kinase activity);GO:0016310(phosphorylation);GO:0018105(peptidyl-serine phosphorylation);GO:0032204(regulation of telomere maintenance);GO:0033391(chromatoid bod…	03015(mRNA surveillance pathway)	K08873	EC:2.7.11.1	SMG1 nonsense mediated mRNA decay associated PI3K related kinase [Source:VGNC Symbol;Acc:VGNC:35010]	protein_coding	3.7766	3.30256	3.07133	8.18506	5.69975	7.33704	0.478304	-1.064	9.43984e-08	8.24325e-06	down	yes
ENSBTAG00000013452	AQP9	4636;4635	ENSBTAT00000017894;ENSBTAT00000080210	GO:0005887(integral component of plasma membrane);GO:0006833(water transport);GO:0015250(water channel activity);GO:0015254(glycerol channel activity);GO:0015265(urea channel activity);GO:0015267(channel activity);GO:0015793(glycerol transmembrane transport);GO:0016020(membrane);GO:0043231(intracellular membrane-bounded organelle);GO:0055085(transmembrane transport);GO:0071320(cellular response t…	04976(Bile secretion);04976(Bile secretion)	NA	NA	aquaporin 9 [Source:VGNC Symbol;Acc:VGNC:26051]	protein_coding	0	1.03283	0	0	0	0	3442.76	11.7494	9.54476e-08	8.26995e-06	up	yes
ENSBTAG00000035836	COLGALT2	13377	ENSBTAT00000050322	NA	00310(Lysine degradation);00514(Other types of O-glycan biosynthesis);01100(Metabolic pathways)	K11703	EC:2.4.1.50	collagen beta(1-O)galactosyltransferase 2 [Source:NCBI gene (formerly Entrezgene);Acc:789150]	protein_coding	0	0	0.925745	0	0	0	3085.82	11.5914	9.5581e-08	8.26995e-06	up	yes
ENSBTAG00000002894	TNFSF4	12784	ENSBTAT00000003763	GO:0005125(cytokine activity);GO:0005164(tumor necrosis factor receptor binding);GO:0005515(protein binding);GO:0005615(extracellular space);GO:0006955(immune response);GO:0009986(cell surface);GO:0016020(membrane);GO:0032700(negative regulation of interleukin-17 production);GO:0032729(positive regulation of interferon-gamma production);GO:0032753(positive regulation of interleukin-4 production);…	04060(Cytokine-cytokine receptor interaction)	NA	NA	TNF superfamily member 4 [Source:VGNC Symbol;Acc:VGNC:36176]	protein_coding	0	1.951	0	0	0	0	6503.34	12.667	9.83837e-08	8.47357e-06	up	yes
ENSBTAG00000017500	KCNK12	5902	ENSBTAT00000023260	GO:0005267(potassium channel activity);GO:0016020(membrane);GO:0016021(integral component of membrane);GO:0071805(potassium ion transmembrane transport)	NA	NA	NA	potassium two pore domain channel subfamily K member 12 [Source:VGNC Symbol;Acc:VGNC:30467]	protein_coding	0	0	1.21681	0	0	0	4056.04	11.9859	1.01242e-07	8.68016e-06	up	yes
ENSBTAG00000040168	ZSCAN9	25397	ENSBTAT00000056475	NA	NA	NA	NA	zinc finger and SCAN domain containing 9 [Source:VGNC Symbol;Acc:VGNC:37380]	protein_coding	0	0	3.94105	0	0	0	13136.9	13.6813	1.04121e-07	8.8478e-06	up	yes
ENSBTAG00000021033	SGK2	9352	ENSBTAT00000079037	GO:0004672(protein kinase activity);GO:0004674(protein serine/threonine kinase activity);GO:0005524(ATP binding);GO:0006468(protein phosphorylation)	04068(FoxO signaling pathway);04151(PI3K-Akt signaling pathway)	K13303	EC:2.7.11.1	serum/glucocorticoid regulated kinase 2 [Source:VGNC Symbol;Acc:VGNC:34542]	protein_coding	0	0.85438	0	0	0	0	2847.93	11.4757	1.04136e-07	8.8478e-06	up	yes
ENSBTAG00000009277	RGS17	43344	ENSBTAT00000012221	NA	NA	NA	NA	regulator of G protein signaling 17 [Source:VGNC Symbol;Acc:VGNC:33916]	protein_coding	2.26466	0	0	0	0	0	7548.88	12.882	1.08424e-07	9.04577e-06	up	yes
ENSBTAG00000009350	PLA2G12B	29561	ENSBTAT00000077091	GO:0004623(phospholipase A2 activity);GO:0005509(calcium ion binding);GO:0005576(extracellular region);GO:0006644(phospholipid metabolic process);GO:0016042(lipid catabolic process);GO:0050482(arachidonic acid secretion)	00564(Glycerophospholipid metabolism);00565(Ether lipid metabolism);00590(Arachidonic acid metabolism);00591(Linoleic acid metabolism);00592(alpha-Linolenic acid metabolism);01100(Metabolic pathways);04014(Ras signaling pathway);04270(Vascular smooth muscle contraction);04972(Pancreatic secretion);04975(Fat digestion and absorption)	K01047	EC:3.1.1.4	phospholipase A2 group XIIB [Source:VGNC Symbol;Acc:VGNC:32955]	protein_coding	0	0	1.37569	0	0	0	4585.63	12.1629	1.08552e-07	9.04577e-06	up	yes
ENSBTAG00000019719	OPRM1	43346	ENSBTAT00000026280	GO:0001965(G-protein alpha-subunit binding);GO:0004930(G protein-coupled receptor activity);GO:0004979(beta-endorphin receptor activity);GO:0004985(G protein-coupled opioid receptor activity);GO:0007186(G protein-coupled receptor signaling pathway);GO:0016021(integral component of membrane);GO:0048149(behavioral response to ethanol);GO:0061358(negative regulation of Wnt protein secretion);GO:0080…	04080(Neuroactive ligand-receptor interaction);04915(Estrogen signaling pathway);05032(Morphine addiction)	NA	NA	opioid receptor mu 1 [Source:VGNC Symbol;Acc:VGNC:50239]	protein_coding	0	1.37982	0	0	0	0	4599.38	12.1672	1.08935e-07	9.04577e-06	up	yes
ENSBTAG00000009198	ASB9	1588	ENSBTAT00000064207	GO:0005515(protein binding);GO:0016567(protein ubiquitination);GO:0035556(intracellular signal transduction);GO:0045732(positive regulation of protein catabolic process)	NA	NA	NA	ankyrin repeat and SOCS box containing 9 [Source:VGNC Symbol;Acc:VGNC:26202]	protein_coding	0	1.13028	0	0	0	0	3767.61	11.8794	1.08935e-07	9.04577e-06	up	yes
ENSBTAG00000006592	SGSM1	14534	ENSBTAT00000008658	GO:0005096(GTPase activator activity);GO:0005829(cytosol);GO:0030659(cytoplasmic vesicle membrane);GO:0031267(small GTPase binding)	NA	NA	NA	small G protein signaling modulator 1 [Source:VGNC Symbol;Acc:VGNC:34550]	protein_coding	0	0	0.411769	0	0	0	1372.56	10.4227	1.09823e-07	9.04577e-06	up	yes
ENSBTAG00000051786	ENSBTAG00000051786	34723	ENSBTAT00000056258	NA	NA	NA	NA		protein_coding	0	0	2.09788	0	0	0	6992.94	12.7717	1.09823e-07	9.04577e-06	up	yes
ENSBTAG00000020884	CASP4	10593	ENSBTAT00000027820	GO:0004197(cysteine-type endopeptidase activity);GO:0006508(proteolysis);GO:0008234(cysteine-type peptidase activity);GO:0042981(regulation of apoptotic process)	04621(NOD-like receptor signaling pathway);05132(Salmonella infection)	K04394	EC:3.4.22.57;EC:3.4.22.64	caspase 4, apoptosis-related cysteine peptidase [Source:NCBI gene (formerly Entrezgene);Acc:338039]	protein_coding	0	0	1.01957	0	0	0	3398.55	11.7307	1.09823e-07	9.04577e-06	up	yes
ENSBTAG00000012409	POSTN	7546	ENSBTAT00000064031	GO:0005515(protein binding);GO:0005802(trans-Golgi network);GO:0007155(cell adhesion);GO:0008201(heparin binding);GO:0008593(regulation of Notch signaling pathway);GO:0009888(tissue development);GO:0030198(extracellular matrix organization);GO:0031012(extracellular matrix);GO:0046872(metal ion binding);GO:0062023(collagen-containing extracellular matrix);GO:0071307(cellular response to vitamin K)	NA	NA	NA	periostin [Source:VGNC Symbol;Acc:VGNC:33171]	protein_coding	0.565554	0	0	0	0	0	1885.18	10.8805	1.10308e-07	9.04626e-06	up	yes
ENSBTAG00000053867	ENSBTAG00000053867	31429	ENSBTAT00000085491	NA	NA	NA	NA		lncRNA	0	0	1.60324	0	0	0	5344.13	12.3837	1.12436e-07	9.11369e-06	up	yes
ENSBTAG00000051592	GMNC	2469	ENSBTAT00000083058	GO:0003682(chromatin binding);GO:0005634(nucleus);GO:0006260(DNA replication);GO:0006270(DNA replication initiation);GO:0060271(cilium assembly)	NA	NA	NA	geminin coiled-coil domain containing [Source:VGNC Symbol;Acc:VGNC:29438]	protein_coding	0	0.684318	0	0	0	0	2281.06	11.1555	1.1258e-07	9.11369e-06	up	yes
ENSBTAG00000014859	CAPS2	35040	ENSBTAT00000049807	GO:0005509(calcium ion binding)	NA	NA	NA	calcyphosine 2 [Source:VGNC Symbol;Acc:VGNC:26754]	protein_coding	0	1.87647	0	0	0	0	6254.9	12.6108	1.1258e-07	9.11369e-06	up	yes
ENSBTAG00000040439	HTR1A	21595	ENSBTAT00000054712	GO:0004930(G protein-coupled receptor activity);GO:0004993(G protein-coupled serotonin receptor activity);GO:0005887(integral component of plasma membrane);GO:0007186(G protein-coupled receptor signaling pathway);GO:0016021(integral component of membrane);GO:0019229(regulation of vasoconstriction);GO:0046883(regulation of hormone secretion);GO:0050795(regulation of behavior)	04024(cAMP signaling pathway);04080(Neuroactive ligand-receptor interaction);04726(Serotonergic synapse);04742(Taste transduction)	NA	NA	5-hydroxytryptamine receptor 1A [Source:VGNC Symbol;Acc:VGNC:29991]	protein_coding	1.54279	0	0	0	0	0	5142.62	12.3283	1.14177e-07	9.20341e-06	up	yes
ENSBTAG00000010082	COL15A1	41745	ENSBTAT00000072268	GO:0005604(basement membrane)	04974(Protein digestion and absorption)	NA	NA	collagen type XV alpha 1 chain [Source:VGNC Symbol;Acc:VGNC:27556]	protein_coding	0	0.328838	0	0	0	0	1096.13	10.0982	1.14667e-07	9.2036e-06	up	yes
ENSBTAG00000018843	SERPINA1	22931	ENSBTAT00000072441	GO:0002020(protease binding);GO:0004867(serine-type endopeptidase inhibitor activity);GO:0005615(extracellular space);GO:0005783(endoplasmic reticulum);GO:0005794(Golgi apparatus);GO:0042802(identical protein binding);GO:0043231(intracellular membrane-bounded organelle)	04610(Complement and coagulation cascades)	NA	NA	serpin family A member 1 [Source:VGNC Symbol;Acc:VGNC:53953]	protein_coding	0	0.859576	0	0	0	0	2865.25	11.4844	1.16694e-07	9.32666e-06	up	yes
ENSBTAG00000014576	GUCY1A1	14022	ENSBTAT00000074007	GO:0004383(guanylate cyclase activity);GO:0006182(cGMP biosynthetic process);GO:0008074(guanylate cyclase complex, soluble);GO:0009190(cyclic nucleotide biosynthetic process);GO:0016849(phosphorus-oxygen lyase activity);GO:0020037(heme binding);GO:0035556(intracellular signal transduction)	00230(Purine metabolism);01100(Metabolic pathways);04022(cGMP-PKG signaling pathway);04270(Vascular smooth muscle contraction);04540(Gap junction);04611(Platelet activation);04713(Circadian entrainment);04730(Long-term depression);04921(Oxytocin signaling pathway);04924(Renin secretion);04970(Salivary secretion)	K12318	EC:4.6.1.2	guanylate cyclase 1 soluble subunit alpha 1 [Source:VGNC Symbol;Acc:VGNC:29720]	protein_coding	0.17136	0	0	0	0	0	571.201	9.15785	1.20371e-07	9.46274e-06	up	yes
ENSBTAG00000044117	ANKRD45	13223	ENSBTAT00000070378	GO:0005515(protein binding);GO:0005737(cytoplasm);GO:0008283(cell population proliferation);GO:0030496(midbody);GO:0032154(cleavage furrow)	NA	NA	NA	ankyrin repeat domain 45 [Source:VGNC Symbol;Acc:VGNC:25931]	protein_coding	0	1.12978	0	0	0	0	3765.93	11.8788	1.20404e-07	9.46274e-06	up	yes
ENSBTAG00000020051	C25H16orf82	27182	ENSBTAT00000026716	NA	NA	NA	NA	chromosome 25 C16orf82 homolog [Source:VGNC Symbol;Acc:VGNC:52688]	protein_coding	0	0.891943	0	0	0	0	2973.14	11.5378	1.20404e-07	9.46274e-06	up	yes
ENSBTAG00000008250	SPRY4	40482	ENSBTAT00000010852	GO:0004860(protein kinase inhibitor activity);GO:0005737(cytoplasm);GO:0005829(cytosol);GO:0005886(plasma membrane);GO:0007275(multicellular organism development);GO:0009966(regulation of signal transduction);GO:0016020(membrane);GO:0032587(ruffle membrane);GO:0040037(negative regulation of fibroblast growth factor receptor signaling pathway);GO:0042995(cell projection);GO:0043407(negative regula…	NA	NA	NA	sprouty RTK signaling antagonist 4 [Source:VGNC Symbol;Acc:VGNC:35244]	protein_coding	0	0.910044	0	0	0	0	3033.48	11.5668	1.20404e-07	9.46274e-06	up	yes
ENSBTAG00000007556	DYRK4	36928;36927	ENSBTAT00000009942;ENSBTAT00000086585	GO:0004672(protein kinase activity);GO:0005524(ATP binding);GO:0006468(protein phosphorylation);GO:0043231(intracellular membrane-bounded organelle);GO:0043231(intracellular membrane-bounded organelle)	NA	K18669	EC:2.7.12.1	dual specificity tyrosine phosphorylation regulated kinase 4 [Source:VGNC Symbol;Acc:VGNC:55903]	protein_coding	1.27121	0	0	0	0	0	4237.38	12.049	1.21053e-07	9.47429e-06	up	yes
ENSBTAG00000009476	VEGFD	1581	ENSBTAT00000012474	GO:0005172(vascular endothelial growth factor receptor binding);GO:0005576(extracellular region);GO:0005615(extracellular space);GO:0008083(growth factor activity);GO:0008284(positive regulation of cell population proliferation);GO:0009617(response to bacterium);GO:0016020(membrane);GO:0042056(chemoattractant activity);GO:0042802(identical protein binding);GO:0043185(vascular endothelial growth f…	04010(MAPK signaling pathway);04014(Ras signaling pathway);04015(Rap1 signaling pathway);04020(Calcium signaling pathway);04151(PI3K-Akt signaling pathway);04510(Focal adhesion);04668(TNF signaling pathway);04926(Relaxin signaling pathway);04933(AGE-RAGE signaling pathway in diabetic complications);05200(Pathways in cancer)	NA	NA	vascular endothelial growth factor D [Source:VGNC Symbol;Acc:VGNC:36786]	protein_coding	0.850995	0	0	0	0	0	2836.65	11.47	1.22084e-07	9.51547e-06	up	yes
ENSBTAG00000026122	ZNF804A	19638	ENSBTAT00000016310	GO:0005634(nucleus);GO:0005737(cytoplasm);GO:0005886(plasma membrane);GO:0010628(positive regulation of gene expression);GO:0010975(regulation of neuron projection development);GO:0010976(positive regulation of neuron projection development);GO:0030426(growth cone);GO:0043025(neuronal cell body);GO:0043197(dendritic spine);GO:0043198(dendritic shaft);GO:0098794(postsynapse);GO:1901588(dendritic m…	NA	NA	NA	zinc finger protein 804A [Source:VGNC Symbol;Acc:VGNC:37350]	protein_coding	0.580449	0	0	0	0	0	1934.83	10.918	1.23753e-07	9.60589e-06	up	yes
ENSBTAG00000014555	CASS4	9021	ENSBTAT00000019348	GO:0005515(protein binding);GO:0005737(cytoplasm);GO:0005925(focal adhesion);GO:0030335(positive regulation of cell migration);GO:0051897(positive regulation of protein kinase B signaling);GO:0061098(positive regulation of protein tyrosine kinase activity);GO:1900026(positive regulation of substrate adhesion-dependent cell spreading);GO:1990782(protein tyrosine kinase binding)	NA	NA	NA	Cas scaffold protein family member 4 [Source:VGNC Symbol;Acc:VGNC:26789]	protein_coding	0	0.366117	0	0	0	0	1220.39	10.2531	1.25166e-07	9.64632e-06	up	yes
ENSBTAG00000022825	BRI3	27691	ENSBTAT00000055646	NA	NA	NA	NA	brain protein I3 [Source:VGNC Symbol;Acc:VGNC:26564]	protein_coding	141.696	122.924	121.28	55.6034	54.6033	37.4364	2.61374	1.38611	1.25297e-07	9.64632e-06	up	yes
ENSBTAG00000037616	KCNJ6	3426	ENSBTAT00000009059	GO:0005242(inward rectifier potassium channel activity);GO:0006813(potassium ion transport);GO:0015467(G-protein activated inward rectifier potassium channel activity);GO:0016020(membrane);GO:0016021(integral component of membrane)	NA	NA	NA	potassium inwardly rectifying channel subfamily J member 6 [Source:VGNC Symbol;Acc:VGNC:53585]	protein_coding	0	0.725059	0	0	0	0	2416.86	11.2389	1.27655e-07	9.78793e-06	up	yes
ENSBTAG00000018232	STOML3	7537	ENSBTAT00000024268	GO:0005886(plasma membrane);GO:0005929(cilium);GO:0007165(signal transduction);GO:0016020(membrane);GO:0043005(neuron projection);GO:0045121(membrane raft)	NA	NA	NA	stomatin like 3 [Source:VGNC Symbol;Acc:VGNC:35412]	protein_coding	1.51103	0	0	0	0	0	5036.78	12.2983	1.28635e-07	9.81827e-06	up	yes
ENSBTAG00000002158	ENSBTAG00000002158	1647	ENSBTAT00000056084	GO:0005515(protein binding);GO:0005634(nucleus);GO:0006355(regulation of DNA-templated transcription);GO:0016571(histone methylation);GO:0042054(histone methyltransferase activity)	00310(Lysine degradation);01100(Metabolic pathways)	K20796	EC:2.1.1.354		protein_coding	0	0	0.745901	0	0	0	2486.34	11.2798	1.29991e-07	9.81827e-06	up	yes
ENSBTAG00000002448	SNTG1	9995	ENSBTAT00000047548	GO:0005198(structural molecule activity);GO:0005515(protein binding);GO:0005737(cytoplasm);GO:0005856(cytoskeleton);GO:0008022(protein C-terminus binding);GO:0032587(ruffle membrane)	NA	NA	NA	syntrophin gamma 1 [Source:VGNC Symbol;Acc:VGNC:35085]	protein_coding	0	0.763172	0	0	0	0	2543.91	11.3128	1.30133e-07	9.81827e-06	up	yes
ENSBTAG00000006039	ARHGDIB	36552	ENSBTAT00000007933	GO:0003924(GTPase activity);GO:0005094(Rho GDP-dissociation inhibitor activity);GO:0005737(cytoplasm);GO:0005829(cytosol);GO:0031267(small GTPase binding);GO:0035023(regulation of Rho protein signal transduction);GO:1901164(negative regulation of trophoblast cell migration);GO:2000249(regulation of actin cytoskeleton reorganization)	04722(Neurotrophin signaling pathway);04962(Vasopressin-regulated water reabsorption)	NA	NA	Rho GDP dissociation inhibitor beta [Source:VGNC Symbol;Acc:VGNC:26102]	protein_coding	0	1.10644	0	0	0	0	3688.14	11.8487	1.30133e-07	9.81827e-06	up	yes
ENSBTAG00000004221	ESM1	21684	ENSBTAT00000005529	GO:0001525(angiogenesis);GO:0002040(sprouting angiogenesis);GO:0005171(hepatocyte growth factor receptor binding);GO:0005178(integrin binding);GO:0005576(extracellular region);GO:0008284(positive regulation of cell population proliferation);GO:1902204(positive regulation of hepatocyte growth factor receptor signaling pathway)	NA	NA	NA	endothelial cell specific molecule 1 [Source:VGNC Symbol;Acc:VGNC:28602]	protein_coding	0	0.850451	0	0	0	0	2834.84	11.469	1.32549e-07	9.9543e-06	up	yes
ENSBTAG00000016446	GOT1L1	29046	ENSBTAT00000021864	GO:0003824(catalytic activity);GO:0006520(cellular amino acid metabolic process);GO:0008483(transaminase activity);GO:0009058(biosynthetic process);GO:0030170(pyridoxal phosphate binding)	00220(Arginine biosynthesis);00250(Alanine, aspartate and glutamate metabolism);00270(Cysteine and methionine metabolism);00330(Arginine and proline metabolism);00350(Tyrosine metabolism);00360(Phenylalanine metabolism);00400(Phenylalanine, tyrosine and tryptophan biosynthesis);01100(Metabolic pathways);01200(Carbon metabolism);01210(2-Oxocarboxylic acid metabolism);01230(Biosynthesis of amino ac…	K14454	EC:2.6.1.1	glutamic-oxaloacetic transaminase 1 like 1 [Source:VGNC Symbol;Acc:VGNC:29502]	protein_coding	1.31211	0	0	0	0	0	4373.71	12.0946	1.32991e-07	9.9543e-06	up	yes
ENSBTAG00000015961	TSPAN2	31906	ENSBTAT00000071862	GO:0005654(nucleoplasm);GO:0005886(plasma membrane);GO:0006954(inflammatory response);GO:0014002(astrocyte development);GO:0014005(microglia development);GO:0016021(integral component of membrane);GO:0042552(myelination);GO:0043209(myelin sheath);GO:0048709(oligodendrocyte differentiation);GO:0061564(axon development)	NA	NA	NA	tetraspanin 2 [Source:VGNC Symbol;Acc:VGNC:36435]	protein_coding	0	1.34786	0	0	0	0	4492.88	12.1334	1.36007e-07	1.00998e-05	up	yes
ENSBTAG00000050592	ENSBTAG00000050592	11901	ENSBTAT00000084962	NA	NA	NA	NA		lncRNA	0	1.20118	0	0	0	0	4003.95	11.9672	1.36007e-07	1.00998e-05	up	yes
ENSBTAG00000038732	ENSBTAG00000038732	8074	ENSBTAT00000054687	GO:0004930(G protein-coupled receptor activity);GO:0004984(olfactory receptor activity);GO:0005549(odorant binding);GO:0007165(signal transduction);GO:0007186(G protein-coupled receptor signaling pathway);GO:0007608(sensory perception of smell);GO:0016020(membrane);GO:0016021(integral component of membrane);GO:0050911(detection of chemical stimulus involved in sensory perception of smell)	NA	NA	NA		protein_coding	1.62675	0	0	0	0	0	5422.49	12.4047	1.4037e-07	1.03022e-05	up	yes
ENSBTAG00000039968	PIP4P2	10475	ENSBTAT00000028656	GO:0005765(lysosomal membrane);GO:0005886(plasma membrane);GO:0030670(phagocytic vesicle membrane);GO:0031902(late endosome membrane);GO:0034597(phosphatidylinositol-4,5-bisphosphate 4-phosphatase activity);GO:0046856(phosphatidylinositol dephosphorylation);GO:0050765(negative regulation of phagocytosis)	04070(Phosphatidylinositol signaling system)	K13084	EC:3.1.3.78	phosphatidylinositol-4,5-bisphosphate 4-phosphatase 2 [Source:VGNC Symbol;Acc:VGNC:32910]	protein_coding	1.19128	0	0	0	0	0	3970.94	11.9553	1.4037e-07	1.03022e-05	up	yes
ENSBTAG00000044141	MROH7	32710	ENSBTAT00000061627	NA	NA	NA	NA	maestro heat like repeat family member 7 [Source:NCBI gene (formerly Entrezgene);Acc:522301]	protein_coding	0.401381	0	0	0	0	0	1337.94	10.3858	1.4037e-07	1.03022e-05	up	yes
ENSBTAG00000054913	ENSBTAG00000054913	3172	ENSBTAT00000079438	GO:0005544(calcium-dependent phospholipid binding);GO:0005886(plasma membrane);GO:0071277(cellular response to calcium ion)	NA	NA	NA		protein_coding	0	0	6.43197	0	0	0	21439.9	14.388	1.41426e-07	1.03395e-05	up	yes
ENSBTAG00000002151	ASB15	34435	ENSBTAT00000002787	GO:0005515(protein binding);GO:0035556(intracellular signal transduction)	NA	NA	NA	ankyrin repeat and SOCS box containing 15 [Source:VGNC Symbol;Acc:VGNC:26192]	protein_coding	0	0	0.521292	0	0	0	1737.64	10.7629	1.42807e-07	1.03746e-05	up	yes
ENSBTAG00000048728	ENSBTAG00000048728	26439	ENSBTAT00000081646	NA	NA	NA	NA		lncRNA	1.09148	0	0	0	0	0	3638.25	11.829	1.43007e-07	1.03746e-05	up	yes
ENSBTAG00000051765	ENSBTAG00000051765	31577;31576	ENSBTAT00000085478;ENSBTAT00000083556	NA	NA	NA	NA		lncRNA	0	1.29647	0	0	0	0	4321.56	12.0773	1.43718e-07	1.03863e-05	up	yes
ENSBTAG00000049914	ENSBTAG00000049914	4138	ENSBTAT00000073870	GO:0003676(nucleic acid binding)	NA	NA	NA		protein_coding	0	3.67682	0	0	0	0	12256.1	13.5812	1.45379e-07	1.04404e-05	up	yes
ENSBTAG00000049882	ENSBTAG00000049882	37179	ENSBTAT00000067232	NA	NA	NA	NA		lncRNA	0	0	0.504257	0	0	0	1680.86	10.715	1.46128e-07	1.04404e-05	up	yes
ENSBTAG00000021504	TIRAP	30219	ENSBTAT00000080538	GO:0007165(signal transduction)	04064(NF-kappa B signaling pathway);04620(Toll-like receptor signaling pathway);05132(Salmonella infection);05133(Pertussis);05152(Tuberculosis);05161(Hepatitis B);05235(PD-L1 expression and PD-1 checkpoint pathway in cancer)	NA	NA	TIR domain containing adaptor protein [Source:VGNC Symbol;Acc:VGNC:35879]	protein_coding	0	0	0.486002	0	0	0	1620.01	10.6618	1.46128e-07	1.04404e-05	up	yes
ENSBTAG00000012066	PECAM1	18944	ENSBTAT00000086833	GO:0001934(positive regulation of protein phosphorylation);GO:0005615(extracellular space);GO:0005886(plasma membrane);GO:0005911(cell-cell junction);GO:0006909(phagocytosis);GO:0007156(homophilic cell adhesion via plasma membrane adhesion molecules);GO:0007159(leukocyte cell-cell adhesion);GO:0030335(positive regulation of cell migration);GO:0032991(protein-containing complex);GO:0035696(monocyt…	04514(Cell adhesion molecules);04670(Leukocyte transendothelial migration);05144(Malaria);05418(Fluid shear stress and atherosclerosis)	NA	NA	platelet and endothelial cell adhesion molecule 1 [Source:VGNC Symbol;Acc:VGNC:32737]	protein_coding	0	0.545303	0	0	0	0	1817.68	10.8279	1.46969e-07	1.04609e-05	up	yes
ENSBTAG00000046555	WAS	1096	ENSBTAT00000068210	GO:0002625(regulation of T cell antigen processing and presentation);GO:0003779(actin binding);GO:0005634(nucleus);GO:0005829(cytosol);GO:0005884(actin filament);GO:0005886(plasma membrane);GO:0005911(cell-cell junction);GO:0006955(immune response);GO:0007015(actin filament organization);GO:0008064(regulation of actin polymerization or depolymerization);GO:0008154(actin polymerization or depolyme…	04062(Chemokine signaling pathway);04520(Adherens junction);04530(Tight junction);04666(Fc gamma R-mediated phagocytosis);05135(Yersinia infection);05231(Choline metabolism in cancer)	NA	NA	WASP actin nucleation promoting factor [Source:VGNC Symbol;Acc:VGNC:107023]	protein_coding	0	1.06308	0	0	0	0	3543.59	11.791	1.49779e-07	1.0581e-05	up	yes
ENSBTAG00000050942	ENSBTAG00000050942	40560	ENSBTAT00000073588	GO:0004867(serine-type endopeptidase inhibitor activity);GO:0005515(protein binding)	NA	NA	NA		protein_coding	0	2.45621	0	0	0	0	8187.38	12.9992	1.49779e-07	1.0581e-05	up	yes
ENSBTAG00000003666	ZPLD1	2068	ENSBTAT00000004776	GO:0060005(vestibular reflex)	NA	NA	NA	zona pellucida like domain containing 1 [Source:VGNC Symbol;Acc:VGNC:37369]	protein_coding	0	0	1.33962	0	0	0	4465.39	12.1246	1.51364e-07	1.06531e-05	up	yes
ENSBTAG00000009059	PITX2	37563;37564	ENSBTAT00000069924;ENSBTAT00000011939	GO:0000976(transcription cis-regulatory region binding);GO:0000981(DNA-binding transcription factor activity, RNA polymerase II-specific);GO:0003677(DNA binding);GO:0003700(DNA-binding transcription factor activity);GO:0005634(nucleus);GO:0005654(nucleoplasm);GO:0005667(transcription regulator complex);GO:0006355(regulation of DNA-templated transcription);GO:0006357(regulation of transcription by…	04350(TGF-beta signaling pathway);04350(TGF-beta signaling pathway)	NA	NA	paired like homeodomain 2 [Source:VGNC Symbol;Acc:VGNC:32925]	protein_coding	15.203	17.9343	22.254	43.4525	37.1281	40.5042	0.457459	-1.12828	1.57631e-07	1.10527e-05	down	yes
ENSBTAG00000021745	RAPSN	11974;11973	ENSBTAT00000066413;ENSBTAT00000028986	GO:0005515(protein binding);GO:0005794(Golgi apparatus);GO:0005813(centrosome);GO:0005829(cytosol);GO:0005886(plasma membrane);GO:0007268(chemical synaptic transmission);GO:0007271(synaptic transmission, cholinergic);GO:0016020(membrane);GO:0031594(neuromuscular junction);GO:0033130(acetylcholine receptor binding);GO:0043495(protein-membrane adaptor activity);GO:0045202(synapse);GO:0097049(motor …	NA	NA	NA	receptor associated protein of the synapse [Source:VGNC Symbol;Acc:VGNC:33728]	protein_coding	0.77327	0	0	0	0	0	2577.57	11.3318	1.58214e-07	1.10527e-05	up	yes
ENSBTAG00000008625	PLEKHF1	15714	ENSBTAT00000011375	GO:0005764(lysosome);GO:0005768(endosome);GO:0007032(endosome organization);GO:0010314(phosphatidylinositol-5-phosphate binding);GO:0010508(positive regulation of autophagy);GO:0016050(vesicle organization);GO:0032266(phosphatidylinositol-3-phosphate binding);GO:0046872(metal ion binding);GO:0070273(phosphatidylinositol-4-phosphate binding);GO:0072659(protein localization to plasma membrane)	NA	NA	NA	pleckstrin homology and FYVE domain containing 1 [Source:VGNC Symbol;Acc:VGNC:33012]	protein_coding	0	0	0	2.11843	0.763124	0.957393	7.81465e-05	-13.6435	1.70981e-07	1.19005e-05	down	yes
ENSBTAG00000053265	ENSBTAG00000053265	13346	ENSBTAT00000079371	NA	NA	NA	NA		lncRNA	0	0	2.21306	0	0	0	7376.86	12.8488	1.8183e-07	1.26091e-05	up	yes
ENSBTAG00000031330	HTR3B	10792	ENSBTAT00000062928	GO:0004888(transmembrane signaling receptor activity);GO:0005216(ion channel activity);GO:0005230(extracellular ligand-gated ion channel activity);GO:0005887(integral component of plasma membrane);GO:0006811(ion transport);GO:0007210(serotonin receptor signaling pathway);GO:0009986(cell surface);GO:0015276(ligand-gated ion channel activity);GO:0016021(integral component of membrane);GO:0022850(se…	04726(Serotonergic synapse);04742(Taste transduction)	NA	NA	5-hydroxytryptamine receptor 3B [Source:VGNC Symbol;Acc:VGNC:29999]	protein_coding	1.80908	0	0	0	0	0	6030.26	12.558	1.99687e-07	1.37967e-05	up	yes
ENSBTAG00000000095	CD274	41407	ENSBTAT00000008067	NA	04514(Cell adhesion molecules);05235(PD-L1 expression and PD-1 checkpoint pathway in cancer)	NA	NA	CD274 molecule [Source:VGNC Symbol;Acc:VGNC:27019]	protein_coding	14.8569	13.3988	21.4369	4.44317	3.02071	4.82873	4.04248	2.01524	2.03127e-07	1.39831e-05	up	yes
ENSBTAG00000033460	FAM162B	42732	ENSBTAT00000047594	NA	NA	NA	NA	family with sequence similarity 162 member B [Source:VGNC Symbol;Acc:VGNC:28745]	protein_coding	0	0	1.15693	0	0	0	3856.44	11.9131	2.12988e-07	1.46086e-05	up	yes
ENSBTAG00000001893	TM4SF4	2957	ENSBTAT00000002463	GO:0016021(integral component of membrane)	NA	NA	NA	transmembrane 4 L six family member 4 [Source:VGNC Symbol;Acc:VGNC:35906]	protein_coding	0	0.968713	0	0	0	0	3229.04	11.6569	2.23176e-07	1.5252e-05	up	yes
ENSBTAG00000009704	CECR2	37036	ENSBTAT00000056494	GO:0000791(euchromatin);GO:0001842(neural fold formation);GO:0001843(neural tube closure);GO:0005515(protein binding);GO:0005634(nucleus);GO:0006338(chromatin remodeling);GO:0007338(single fertilization);GO:0021915(neural tube development);GO:0031010(ISWI-type complex);GO:0060122(inner ear receptor cell stereocilium organization);GO:0090102(cochlea development);GO:0090537(CERF complex);GO:0097194…	NA	NA	NA	CECR2 histone acetyl-lysine reader [Source:VGNC Symbol;Acc:VGNC:49053]	protein_coding	40.372	37.6844	33.8479	18.9433	18.1838	18.563	2.00941	1.00677	2.94031e-07	2.00217e-05	up	yes
ENSBTAG00000020872	C5AR1	16394	ENSBTAT00000027807	GO:0001774(microglial cell activation);GO:0004875(complement receptor activity);GO:0004878(complement component C5a receptor activity);GO:0004930(G protein-coupled receptor activity);GO:0006935(chemotaxis);GO:0007186(G protein-coupled receptor signaling pathway);GO:0010575(positive regulation of vascular endothelial growth factor production);GO:0010759(positive regulation of macrophage chemotaxis…	04080(Neuroactive ligand-receptor interaction);04610(Complement and coagulation cascades);05150(Staphylococcus aureus infection);05171(Coronavirus disease - COVID-19)	NA	NA	complement C5a receptor 1 [Source:VGNC Symbol;Acc:VGNC:26641]	protein_coding	0.086026	2.3603	2.98523	0	0	0	18105.2	14.1441	3.55087e-07	2.40923e-05	up	yes
ENSBTAG00000034659	UBTD2	21418	ENSBTAT00000049094	GO:0005515(protein binding);GO:0005737(cytoplasm)	NA	NA	NA	ubiquitin domain containing 2 [Source:VGNC Symbol;Acc:VGNC:36621]	protein_coding	31.2079	34.4795	29.4199	6.94054	10.9655	8.43355	3.61081	1.85232	3.61515e-07	2.44405e-05	up	yes
ENSBTAG00000009719	CALHM2	28269	ENSBTAT00000012820	GO:0043065(positive regulation of apoptotic process)	NA	NA	NA	calcium homeostasis modulator family member 2 [Source:VGNC Symbol;Acc:VGNC:26708]	protein_coding	1.03532	0	0	0	0	0	3451.07	11.7528	3.95578e-07	2.66259e-05	up	yes
ENSBTAG00000023697	ENSBTAG00000023697	7046	ENSBTAT00000000236	GO:0000786(nucleosome);GO:0003677(DNA binding);GO:0030527(structural constituent of chromatin);GO:0046982(protein heterodimerization activity)	NA	NA	NA		protein_coding	230.79	276.435	353.519	53.3751	98.7815	39.4732	4.4917	2.16726	3.96664e-07	2.66259e-05	up	yes
ENSBTAG00000000598	CST3	8593;8592	ENSBTAT00000000790;ENSBTAT00000076963	GO:0004869(cysteine-type endopeptidase inhibitor activity);GO:0004869(cysteine-type endopeptidase inhibitor activity)	04970(Salivary secretion);04970(Salivary secretion)	NA	NA	cystatin C [Source:NCBI gene (formerly Entrezgene);Acc:281102]	protein_coding	17.0633	16.5987	21.6592	44.4704	43.066	38.4419	0.439133	-1.18727	4.40384e-07	2.94558e-05	down	yes
ENSBTAG00000015080	PHACTR3	8955;8953;8954	ENSBTAT00000074346;ENSBTAT00000020076;ENSBTAT00000087010	GO:0003779(actin binding);GO:0005654(nucleoplasm);GO:0008157(protein phosphatase 1 binding);GO:0019888(protein phosphatase regulator activity);GO:0019888(protein phosphatase regulator activity)	NA	NA	NA	phosphatase and actin regulator 3 [Source:VGNC Symbol;Acc:VGNC:57015]	protein_coding	26.4798	27.4798	23.1776	10.0938	11.7981	9.98559	2.4198	1.27489	5.01184e-07	3.3404e-05	up	yes
ENSBTAG00000008730	SFXN4	28485	ENSBTAT00000011502	GO:0005654(nucleoplasm);GO:0005739(mitochondrion);GO:0005743(mitochondrial inner membrane);GO:0006811(ion transport);GO:0006865(amino acid transport);GO:0015075(ion transmembrane transporter activity);GO:0016020(membrane);GO:0016021(integral component of membrane);GO:0022857(transmembrane transporter activity);GO:0031305(integral component of mitochondrial inner membrane);GO:0034220(ion transmemb…	NA	NA	NA	sideroflexin 4 [Source:VGNC Symbol;Acc:VGNC:34533]	protein_coding	208.748	189.763	184.983	34.5895	54.9298	84.5998	3.35112	1.74464	5.11022e-07	3.39398e-05	up	yes
ENSBTAG00000025441	HSPA1A	25145	ENSBTAT00000017500	GO:0005524(ATP binding);GO:0140662(ATP-dependent protein folding chaperone)	03040(Spliceosome);04010(MAPK signaling pathway);04141(Protein processing in endoplasmic reticulum);04144(Endocytosis);04213(Longevity regulating pathway - multiple species);04612(Antigen processing and presentation);04915(Estrogen signaling pathway);05020(Prion disease);05134(Legionellosis);05145(Toxoplasmosis);05162(Measles)	NA	NA	heat shock protein family A (Hsp70) member 1A [Source:NCBI gene (formerly Entrezgene);Acc:282254]	protein_coding	11.9768	24.075	19.6865	56.075	71.9492	43.4641	0.325027	-1.62137	5.78923e-07	3.81806e-05	down	yes
ENSBTAG00000015936	BRINP1	42413	ENSBTAT00000021192	GO:0001662(behavioral fear response);GO:0005737(cytoplasm);GO:0007614(short-term memory);GO:0008219(cell death);GO:0022008(neurogenesis);GO:0035176(social behavior);GO:0035640(exploration behavior);GO:0042711(maternal behavior);GO:0045666(positive regulation of neuron differentiation);GO:0045786(negative regulation of cell cycle);GO:0045930(negative regulation of mitotic cell cycle);GO:0050768(ne…	NA	NA	NA	BMP/retinoic acid inducible neural specific 1 [Source:VGNC Symbol;Acc:VGNC:26567]	protein_coding	0.22758	0.472356	0.701821	0	0	0	4672.52	12.19	6.36498e-07	4.18314e-05	up	yes
ENSBTAG00000001711	BORCS6	17979	ENSBTAT00000002241	GO:0032418(lysosome localization);GO:0042802(identical protein binding);GO:0099078(BORC complex)	NA	NA	NA	BLOC-1 related complex subunit 6 [Source:VGNC Symbol;Acc:VGNC:55776]	protein_coding	7.5148	10.2225	9.24258	24.3392	18.5573	22.0145	0.415644	-1.26658	6.46558e-07	4.2345e-05	down	yes
ENSBTAG00000017151	SH3TC2	40576	ENSBTAT00000022793	GO:0005515(protein binding);GO:0005886(plasma membrane);GO:0022011(myelination in peripheral nervous system);GO:0031410(cytoplasmic vesicle);GO:0032287(peripheral nervous system myelin maintenance);GO:0033157(regulation of intracellular protein transport);GO:1901184(regulation of ERBB signaling pathway)	NA	NA	NA	SH3 domain and tetratricopeptide repeats 2 [Source:VGNC Symbol;Acc:VGNC:34583]	protein_coding	0.437682	0	0	0	0	0	1458.94	10.5107	6.81698e-07	4.4492e-05	up	yes
ENSBTAG00000006200	SLC25A17	37183;37182	ENSBTAT00000008143;ENSBTAT00000083314	GO:0005347(ATP transmembrane transporter activity);GO:0005777(peroxisome);GO:0005778(peroxisomal membrane);GO:0005779(integral component of peroxisomal membrane);GO:0006635(fatty acid beta-oxidation);GO:0015217(ADP transmembrane transporter activity);GO:0015228(coenzyme A transmembrane transporter activity);GO:0015230(FAD transmembrane transporter activity);GO:0015867(ATP transport);GO:0015908(fa…	04146(Peroxisome);04146(Peroxisome)	NA	NA	solute carrier family 25 member 17 [Source:VGNC Symbol;Acc:VGNC:34746]	protein_coding	77.1415	59.3679	81.8628	20.2827	24.2058	34.896	2.75082	1.45986	6.96427e-07	4.52966e-05	up	yes
ENSBTAG00000015329	MINDY1	31703	ENSBTAT00000033792	GO:0004843(cysteine-type deubiquitinase activity);GO:0005654(nucleoplasm);GO:0016604(nuclear body);GO:0016807(cysteine-type carboxypeptidase activity);GO:0036435(K48-linked polyubiquitin modification-dependent protein binding);GO:1990380(Lys48-specific deubiquitinase activity)	NA	K01309	EC:3.4.19.12	MINDY lysine 48 deubiquitinase 1 [Source:VGNC Symbol;Acc:VGNC:55615]	protein_coding	0	0	0	0.575866	0.998978	0.544409	0.000141559	-12.7863	7.12843e-07	4.61808e-05	down	yes
ENSBTAG00000054588	ENSBTAG00000054588	25289	ENSBTAT00000080588	NA	NA	NA	NA		protein_coding	3.04874	0	0	0	0	0	10162.5	13.311	7.14919e-07	4.61808e-05	up	yes
ENSBTAG00000008078	TRIM59	2826	ENSBTAT00000010623	GO:0005783(endoplasmic reticulum);GO:0008270(zinc ion binding);GO:0043124(negative regulation of I-kappaB kinase/NF-kappaB signaling);GO:0045087(innate immune response);GO:0046597(negative regulation of viral entry into host cell);GO:0061630(ubiquitin protein ligase activity)	NA	NA	NA	tripartite motif containing 59 [Source:VGNC Symbol;Acc:VGNC:36344]	protein_coding	99.134	108.399	113.001	32.5907	23.456	51.9195	2.96884	1.5699	7.67027e-07	4.93777e-05	up	yes
ENSBTAG00000000066	LRRN4	8713	ENSBTAT00000000073	GO:0005515(protein binding);GO:0005887(integral component of plasma membrane);GO:0007616(long-term memory);GO:0008542(visual learning)	NA	NA	NA	leucine rich repeat neuronal 4 [Source:VGNC Symbol;Acc:VGNC:31041]	protein_coding	1.98947	0.160603	1.53231	0	0	0	12274.6	13.5834	7.82895e-07	5.02278e-05	up	yes
ENSBTAG00000013004	ITIH5	8209	ENSBTAT00000048699	GO:0004867(serine-type endopeptidase inhibitor activity);GO:0030212(hyaluronan metabolic process)	NA	NA	NA	inter-alpha-trypsin inhibitor heavy chain 5 [Source:VGNC Symbol;Acc:VGNC:30337]	protein_coding	0	0	0	0.923929	0.321691	0.410248	0.000181174	-12.4303	8.09137e-07	5.17354e-05	down	yes
ENSBTAG00000015062	KCNK18	28463	ENSBTAT00000020046	GO:0005267(potassium channel activity);GO:0005886(plasma membrane);GO:0006813(potassium ion transport);GO:0015269(calcium-activated potassium channel activity);GO:0015271(outward rectifier potassium channel activity);GO:0016020(membrane);GO:0071467(cellular response to pH);GO:0071805(potassium ion transmembrane transport);GO:0097623(potassium ion export across plasma membrane)	NA	NA	NA	potassium two pore domain channel subfamily K member 18 [Source:VGNC Symbol;Acc:VGNC:30471]	protein_coding	0	0	1.58224	0	0	0	5274.14	12.3647	9.05985e-07	5.77321e-05	up	yes
ENSBTAG00000034925	KHDC3L	42546;42547	ENSBTAT00000049400;ENSBTAT00000081682	GO:0003723(RNA binding);GO:0003723(RNA binding)	NA	NA	NA	KH domain containing 3 like, subcortical maternal complex member [Source:VGNC Symbol;Acc:VGNC:54441]	protein_coding	206.076	183.995	148.281	47.6506	67.1583	80.9952	2.74944	1.45914	9.74449e-07	6.18857e-05	up	yes
ENSBTAG00000010922	TRAPPC2	1609	ENSBTAT00000014509	GO:0005634(nucleus);GO:0005737(cytoplasm);GO:0005793(endoplasmic reticulum-Golgi intermediate compartment);GO:0006888(endoplasmic reticulum to Golgi vesicle-mediated transport);GO:0016192(vesicle-mediated transport);GO:0030008(TRAPP complex);GO:0048471(perinuclear region of cytoplasm)	NA	NA	NA	trafficking protein particle complex subunit 2 [Source:NCBI gene (formerly Entrezgene);Acc:616748]	protein_coding	231.971	184.081	161.102	69.4134	66.5255	99.9824	2.44638	1.29065	1.06181e-06	6.72076e-05	up	yes
ENSBTAG00000006820	FATE1	388	ENSBTAT00000008963	GO:0042981(regulation of apoptotic process)	NA	NA	NA	fetal and adult testis expressed 1 [Source:VGNC Symbol;Acc:VGNC:28878]	protein_coding	0	0	0	3.39822	0.477158	2.11276	5.00991e-05	-14.2849	1.16589e-06	7.35489e-05	down	yes
ENSBTAG00000010533	HMGXB4	36253;36252;36251	ENSBTAT00000013925;ENSBTAT00000069504;ENSBTAT00000085630	GO:0016589(NURF complex);GO:0042802(identical protein binding);GO:0042802(identical protein binding)	NA	NA	NA	HMG-box containing 4 [Source:VGNC Symbol;Acc:VGNC:29883]	protein_coding	17.7796	14.5955	19.9929	6.41468	4.77675	7.75236	2.76439	1.46696	1.26899e-06	7.97858e-05	up	yes
ENSBTAG00000016513	ZNF331	16793	ENSBTAT00000021950	GO:0006355(regulation of DNA-templated transcription)	05168(Herpes simplex virus 1 infection)	NA	NA	zinc finger protein 331 [Source:VGNC Symbol;Acc:VGNC:37249]	protein_coding	0	0	0	0.441637	1.94405	1.45852	7.80396e-05	-13.6454	1.38613e-06	8.6861e-05	down	yes
ENSBTAG00000015133	CCR7	18501;18502	ENSBTAT00000053921;ENSBTAT00000087400	GO:0002408(myeloid dendritic cell chemotaxis);GO:0002606(positive regulation of dendritic cell antigen processing and presentation);GO:0002885(positive regulation of hypersensitivity);GO:0002922(positive regulation of humoral immune response);GO:0004930(G protein-coupled receptor activity);GO:0004950(chemokine receptor activity);GO:0005739(mitochondrion);GO:0005886(plasma membrane);GO:0006935(che…	04060(Cytokine-cytokine receptor interaction);04061(Viral protein interaction with cytokine and cytokine receptor);04062(Chemokine signaling pathway);04062(Chemokine signaling pathway)	NA	NA	C-C motif chemokine receptor 7 [Source:VGNC Symbol;Acc:VGNC:26987]	protein_coding	1.08279	0.816705	0.636787	0	0	0	8454.27	13.0455	2.04529e-06	0.000127321	up	yes
ENSBTAG00000003498	FAT2	40665	ENSBTAT00000061431	GO:0005509(calcium ion binding);GO:0005886(plasma membrane);GO:0005912(adherens junction);GO:0007155(cell adhesion);GO:0007156(homophilic cell adhesion via plasma membrane adhesion molecules);GO:0010631(epithelial cell migration);GO:0016020(membrane);GO:0031589(cell-substrate adhesion)	NA	NA	NA	FAT atypical cadherin 2 [Source:VGNC Symbol;Acc:VGNC:58375]	protein_coding	0.193396	0.242855	0.051475	0	0	0	1625.75	10.6669	2.11414e-06	0.000131174	up	yes
ENSBTAG00000025516	GNL1	25253	ENSBTAT00000035886	GO:0003924(GTPase activity);GO:0005525(GTP binding);GO:0006974(cellular response to DNA damage stimulus)	NA	NA	NA	G protein nucleolar 1 (putative) [Source:VGNC Symbol;Acc:VGNC:57319]	protein_coding	16.4093	19.8584	21.0883	35.4653	44.4179	42.2774	0.469513	-1.09076	2.28509e-06	0.000140854	down	yes
ENSBTAG00000018179	PCDH8	7333	ENSBTAT00000024190	GO:0001756(somitogenesis);GO:0005509(calcium ion binding);GO:0005886(plasma membrane);GO:0007155(cell adhesion);GO:0007156(homophilic cell adhesion via plasma membrane adhesion molecules);GO:0016020(membrane);GO:0016331(morphogenesis of embryonic epithelium)	NA	NA	NA	protocadherin 8 [Source:VGNC Symbol;Acc:VGNC:32622]	protein_coding	5.64514	8.59068	9.86316	46.9247	25.0557	15.1916	0.276453	-1.85489	2.32495e-06	0.000142844	down	yes
ENSBTAG00000043250	7SK	25060	ENSBTAT00000060242	NA	NA	NA	NA	7SK RNA [Source:RFAM;Acc:RF00100]	misc_RNA	18.7593	14.3615	13.4605	46.8633	44.1498	54.9477	0.319135	-1.64776	2.75633e-06	0.000168798	down	yes
ENSBTAG00000026769	ASCL2	30895	ENSBTAT00000038236	GO:0000122(negative regulation of transcription by RNA polymerase II);GO:0000978(RNA polymerase II cis-regulatory region sequence-specific DNA binding);GO:0001227(DNA-binding transcription repressor activity, RNA polymerase II-specific);GO:0001666(response to hypoxia);GO:0001701(in utero embryonic development);GO:0001890(placenta development);GO:0003700(DNA-binding transcription factor activity);…	NA	NA	NA	achaete-scute family bHLH transcription factor 2 [Source:VGNC Symbol;Acc:VGNC:26207]	protein_coding	0	0	0	0.339204	3.04969	1.08428	6.70666e-05	-13.864	2.89282e-06	0.000176583	down	yes
ENSBTAG00000015815	CFP	1065;1067	ENSBTAT00000085538;ENSBTAT00000080774	GO:0005615(extracellular space);GO:0005886(plasma membrane);GO:0006957(complement activation, alternative pathway);GO:0030141(secretory granule);GO:0030141(secretory granule)	05168(Herpes simplex virus 1 infection);05168(Herpes simplex virus 1 infection)	NA	NA	complement factor properdin [Source:VGNC Symbol;Acc:VGNC:27256]	protein_coding	0	0	0	0.968596	0.973957	0.621786	0.000116989	-13.0613	3.1455e-06	0.000189959	down	yes
ENSBTAG00000008926	FUBP1	32472;32471;32470;32473	ENSBTAT00000086565;ENSBTAT00000011751;ENSBTAT00000085173;ENSBTAT00000074091	GO:0003676(nucleic acid binding);GO:0003723(RNA binding);GO:0006355(regulation of DNA-templated transcription);GO:0006355(regulation of DNA-templated transcription)	NA	NA	NA	far upstream element binding protein 1 [Source:VGNC Symbol;Acc:VGNC:55193]	protein_coding	35.4022	40.77	43.1039	109.723	59.5075	76.5677	0.485261	-1.04317	3.14887e-06	0.000189959	down	yes
ENSBTAG00000033186	OXCT1	21754;21755;21753	ENSBTAT00000072281;ENSBTAT00000073038;ENSBTAT00000047142	GO:0005739(mitochondrion);GO:0008260(3-oxoacid CoA-transferase activity);GO:0008410(CoA-transferase activity);GO:0042182(ketone catabolic process);GO:0046950(cellular ketone body metabolic process);GO:0046952(ketone body catabolic process);GO:0046952(ketone body catabolic process)	00072(Synthesis and degradation of ketone bodies);00280(Valine, leucine and isoleucine degradation);00650(Butanoate metabolism);01100(Metabolic pathways);01100(Metabolic pathways)	K01027	EC:2.8.3.5	3-oxoacid CoA-transferase 1 [Source:VGNC Symbol;Acc:VGNC:32508]	protein_coding	8.48429	3.17387	2.65951	0.619172	0.543804	0.630473	7.98331	2.99699	3.15221e-06	0.000189959	up	yes
ENSBTAG00000017280	C3	39520	ENSBTAT00000022979	GO:0001798(positive regulation of type IIa hypersensitivity);GO:0001934(positive regulation of protein phosphorylation);GO:0001970(positive regulation of activation of membrane attack complex);GO:0004866(endopeptidase inhibitor activity);GO:0005515(protein binding);GO:0005576(extracellular region);GO:0005615(extracellular space);GO:0006954(inflammatory response);GO:0006956(complement activation);…	04080(Neuroactive ligand-receptor interaction);04145(Phagosome);04610(Complement and coagulation cascades);05133(Pertussis);05134(Legionellosis);05140(Leishmaniasis);05142(Chagas disease);05150(Staphylococcus aureus infection);05152(Tuberculosis);05167(Kaposi sarcoma-associated herpesvirus infection);05168(Herpes simplex virus 1 infection);05171(Coronavirus disease - COVID-19);05203(Viral carcino…	NA	NA	complement C3 [Source:VGNC Symbol;Acc:VGNC:26638]	protein_coding	0.243893	0.40394	0.314218	1.43665	1.3254	1.94636	0.204326	-2.29105	3.21842e-06	0.000193331	down	yes
ENSBTAG00000007708	NLGN3	972	ENSBTAT00000010136	GO:0005887(integral component of plasma membrane);GO:0007155(cell adhesion);GO:0007612(learning);GO:0009986(cell surface);GO:0016020(membrane);GO:0030534(adult behavior);GO:0035176(social behavior);GO:0042043(neurexin family protein binding);GO:0045202(synapse);GO:0050804(modulation of chemical synaptic transmission);GO:0050808(synapse organization);GO:0060076(excitatory synapse);GO:0071625(vocal…	04514(Cell adhesion molecules)	NA	NA	neuroligin 3 [Source:VGNC Symbol;Acc:VGNC:32110]	protein_coding	0	0.0554757	0.0476779	2.18407	2.00835	0.436076	0.0222866	-5.48768	3.33866e-06	0.000199917	down	yes
ENSBTAG00000021215	VWA5A	30105	ENSBTAT00000030306	GO:0005654(nucleoplasm)	NA	NA	NA	von Willebrand factor A domain containing 5A [Source:VGNC Symbol;Acc:VGNC:36853]	protein_coding	1.06515	0.11192	0.546918	0	0	0	5746.63	12.4885	3.58467e-06	0.000213969	up	yes
ENSBTAG00000040199	POLR2H	2572	ENSBTAT00000000606	GO:0003697(single-stranded DNA binding);GO:0005634(nucleus);GO:0005665(RNA polymerase II, core complex);GO:0006351(DNA-templated transcription);GO:0006366(transcription by RNA polymerase II);GO:0032993(protein-DNA complex)	03020(RNA polymerase);04623(Cytosolic DNA-sensing pathway);05016(Huntington disease)	NA	NA	RNA polymerase II, I and III subunit H [Source:VGNC Symbol;Acc:VGNC:33142]	protein_coding	7.96124	12.6042	7.47872	35.5045	19.81	22.1391	0.362077	-1.46563	3.72296e-06	0.000221522	down	yes
ENSBTAG00000048781	ENSBTAG00000048781	7135;7134	ENSBTAT00000084269;ENSBTAT00000075230	NA	NA	NA	NA		lncRNA	1.71784	1.82192	2.08772	10.4628	7.59213	6.19148	0.232095	-2.10721	4.43554e-06	0.000263092	down	yes
ENSBTAG00000017375	FAM241A	37561	ENSBTAT00000023103	GO:0005794(Golgi apparatus)	NA	NA	NA	family with sequence similarity 241 member A [Source:VGNC Symbol;Acc:VGNC:28806]	protein_coding	6.41429	7.77039	6.893	16.3014	12.4665	17.7319	0.453286	-1.14151	4.47227e-06	0.000264439	down	yes
ENSBTAG00000005313	EPHB3	2565	ENSBTAT00000006988	GO:0001525(angiogenesis);GO:0001655(urogenital system development);GO:0004672(protein kinase activity);GO:0004713(protein tyrosine kinase activity);GO:0005003(ephrin receptor activity);GO:0005515(protein binding);GO:0005524(ATP binding);GO:0005887(integral component of plasma membrane);GO:0006468(protein phosphorylation);GO:0007169(transmembrane receptor protein tyrosine kinase signaling pathway)…	04360(Axon guidance)	K05112	EC:2.7.10.1	EPH receptor B3 [Source:VGNC Symbol;Acc:VGNC:28539]	protein_coding	0	0	0	0.297982	0.284705	0.517925	0.000272576	-11.8411	4.71e-06	0.000277625	down	yes
ENSBTAG00000054961	ENSBTAG00000054961	4270	ENSBTAT00000072825	NA	NA	NA	NA		lncRNA	2.72344	0.764684	2.66883	0	0	0	20523.2	14.325	4.75578e-06	0.00027945	up	yes
ENSBTAG00000015378	CCDC180	41715	ENSBTAT00000084759	NA	NA	NA	NA	coiled-coil domain containing 180 [Source:VGNC Symbol;Acc:VGNC:106674]	protein_coding	0.250537	0.176524	0.748318	0	0	0	3917.93	11.9359	5.09044e-06	0.000298186	up	yes
ENSBTAG00000020226	CHRAC1	9806	ENSBTAT00000026936	GO:0005721(pericentric heterochromatin);GO:0006275(regulation of DNA replication);GO:0006334(nucleosome assembly);GO:0006338(chromatin remodeling);GO:0046982(protein heterodimerization activity)	NA	NA	NA	chromatin accessibility complex subunit 1 [Source:VGNC Symbol;Acc:VGNC:27315]	protein_coding	115.299	91.9485	90.9587	53.5499	31.2003	46.8831	2.26543	1.17979	5.11569e-06	0.000298737	up	yes
ENSBTAG00000014601	SGCB	38054;38056	ENSBTAT00000053713;ENSBTAT00000078968	GO:0005737(cytoplasm);GO:0005856(cytoskeleton);GO:0005886(plasma membrane);GO:0007517(muscle organ development);GO:0016010(dystrophin-associated glycoprotein complex);GO:0016011(dystroglycan complex);GO:0016012(sarcoglycan complex);GO:0016020(membrane);GO:0016021(integral component of membrane);GO:0042383(sarcolemma);GO:0055001(muscle cell development);GO:0055013(cardiac muscle cell development);…	05410(Hypertrophic cardiomyopathy);05412(Arrhythmogenic right ventricular cardiomyopathy);05414(Dilated cardiomyopathy);05416(Viral myocarditis);05416(Viral myocarditis)	NA	NA	sarcoglycan beta [Source:VGNC Symbol;Acc:VGNC:34536]	protein_coding	3.03054	4.52288	2.95641	0	0.165339	0.196094	29.0783	4.86187	5.25888e-06	0.000306151	up	yes
ENSBTAG00000050590	ENSBTAG00000050590	4579	ENSBTAT00000078503	NA	NA	NA	NA		lncRNA	59.2237	46.8765	76.1791	20.8474	7.22364	17.5019	3.99972	1.9999	5.36755e-06	0.000311516	up	yes
ENSBTAG00000006860	VWA2	28416	ENSBTAT00000083386	GO:0005509(calcium ion binding);GO:0005576(extracellular region);GO:0005604(basement membrane);GO:0005615(extracellular space);GO:0007161(calcium-independent cell-matrix adhesion);GO:0042802(identical protein binding);GO:0046626(regulation of insulin receptor signaling pathway)	NA	NA	NA	von Willebrand factor A domain containing 2 [Source:VGNC Symbol;Acc:VGNC:36851]	protein_coding	0	0	0	0.582918	0.412958	0.580714	0.000190284	-12.3596	5.59338e-06	0.000323627	down	yes
ENSBTAG00000007719	MFSD6	19584	ENSBTAT00000084200	NA	NA	NA	NA	major facilitator superfamily domain containing 6 [Source:VGNC Symbol;Acc:VGNC:31441]	protein_coding	30.1088	25.7574	29.5928	15.9973	12.8043	13.8791	2.00229	1.00165	5.65895e-06	0.00032642	up	yes
ENSBTAG00000039954	COPZ2	18358;18356	ENSBTAT00000070792;ENSBTAT00000072788	GO:0006890(retrograde vesicle-mediated transport, Golgi to endoplasmic reticulum);GO:0030126(COPI vesicle coat);GO:0030126(COPI vesicle coat)	NA	NA	NA	COPI coat complex subunit zeta 2 [Source:VGNC Symbol;Acc:VGNC:27608]	protein_coding	9.10791	11.347	6.68351	1.0483	1.82205	0.603495	7.81224	2.96574	6.06747e-06	0.000348917	up	yes
ENSBTAG00000019772	OXTR	23645	ENSBTAT00000026346	GO:0004930(G protein-coupled receptor activity);GO:0004990(oxytocin receptor activity);GO:0005000(vasopressin receptor activity);GO:0007186(G protein-coupled receptor signaling pathway);GO:0016021(integral component of membrane);GO:0045777(positive regulation of blood pressure);GO:0120162(positive regulation of cold-induced thermogenesis)	04020(Calcium signaling pathway);04024(cAMP signaling pathway);04080(Neuroactive ligand-receptor interaction);04921(Oxytocin signaling pathway)	NA	NA	oxytocin receptor [Source:VGNC Symbol;Acc:VGNC:32516]	protein_coding	0.505839	0.188343	2.19386	0	0	0	9626.79	13.2328	6.65389e-06	0.000381476	up	yes
ENSBTAG00000016967	RARS2	43004;43003;43005	ENSBTAT00000084438;ENSBTAT00000072452;ENSBTAT00000022568	GO:0000166(nucleotide binding);GO:0004812(aminoacyl-tRNA ligase activity);GO:0004814(arginine-tRNA ligase activity);GO:0005524(ATP binding);GO:0005737(cytoplasm);GO:0005739(mitochondrion);GO:0005759(mitochondrial matrix);GO:0006412(translation);GO:0006418(tRNA aminoacylation for protein translation);GO:0006420(arginyl-tRNA aminoacylation);GO:0016874(ligase activity);GO:0032543(mitochondrial trans…	00970(Aminoacyl-tRNA biosynthesis);00970(Aminoacyl-tRNA biosynthesis)	K01887	EC:6.1.1.19	arginyl-tRNA synthetase 2, mitochondrial [Source:VGNC Symbol;Acc:VGNC:33734]	protein_coding	11.9623	8.99013	8.00149	2.63276	2.98621	4.17081	2.95756	1.56441	7.15469e-06	0.000408945	up	yes
ENSBTAG00000013219	PEX5L	2666	ENSBTAT00000017592	GO:0000268(peroxisome targeting sequence binding);GO:0005221(intracellular cyclic nucleotide activated cation channel activity);GO:0005515(protein binding);GO:0031267(small GTPase binding);GO:0043235(receptor complex)	04146(Peroxisome)	NA	NA	peroxisomal biosis factor 5 like [Source:VGNC Symbol;Acc:VGNC:32762]	protein_coding	72.8009	80.468	56.5446	27.7553	12.589	32.0519	2.89813	1.53512	7.60398e-06	0.000432007	up	yes
ENSBTAG00000027841	ENSBTAG00000027841	1668	ENSBTAT00000040145	GO:0005887(integral component of plasma membrane);GO:0007155(cell adhesion);GO:0016020(membrane);GO:0042043(neurexin family protein binding);GO:0045202(synapse);GO:0050808(synapse organization)	04514(Cell adhesion molecules)	NA	NA		protein_coding	0	0	0	0.779579	0.279962	0.274646	0.000224856	-12.1187	8.13246e-06	0.000460644	down	yes
ENSBTAG00000015319	C14H8orf76	9950;9949	ENSBTAT00000073894;ENSBTAT00000020362	GO:0005515(protein binding);GO:0005515(protein binding)	NA	NA	NA	chromosome 14 C8orf76 homolog [Source:NCBI gene (formerly Entrezgene);Acc:539014]	protein_coding	39.4237	33.7174	33.7024	11.2712	15.9213	16.5522	2.44243	1.28832	8.45279e-06	0.000477355	up	yes
ENSBTAG00000020270	NFKB1	37653	ENSBTAT00000027016	GO:0000122(negative regulation of transcription by RNA polymerase II);GO:0000165(MAPK cascade);GO:0000976(transcription cis-regulatory region binding);GO:0000977(RNA polymerase II transcription regulatory region sequence-specific DNA binding);GO:0000978(RNA polymerase II cis-regulatory region sequence-specific DNA binding);GO:0000981(DNA-binding transcription factor activity, RNA polymerase II-sp…	01523(Antifolate resistance);04010(MAPK signaling pathway);04014(Ras signaling pathway);04024(cAMP signaling pathway);04062(Chemokine signaling pathway);04064(NF-kappa B signaling pathway);04066(HIF-1 signaling pathway);04071(Sphingolipid signaling pathway);04151(PI3K-Akt signaling pathway);04210(Apoptosis);04211(Longevity regulating pathway);04218(Cellular senescence);04380(Osteoclast differenti…	NA	NA	nuclear factor kappa B subunit 1 [Source:VGNC Symbol;Acc:VGNC:32043]	protein_coding	1.77462	1.56188	1.52715	3.99539	5.19868	4.53002	0.354387	-1.4966	8.72463e-06	0.000491236	down	yes
ENSBTAG00000055007	OR4X2B	12005	ENSBTAT00000083410	GO:0004930(G protein-coupled receptor activity);GO:0004984(olfactory receptor activity);GO:0007186(G protein-coupled receptor signaling pathway);GO:0016021(integral component of membrane)	04740(Olfactory transduction)	NA	NA	olfactory receptor family 4 subfamily X member 2B [Source:VGNC Symbol;Acc:VGNC:101049]	protein_coding	0.494647	0.878248	0.03764	7.73742	7.17712	9.77074	0.0571407	-4.12934	8.82923e-06	0.000495646	down	yes
ENSBTAG00000007302	SLC2A5	10560;10559	ENSBTAT00000009606;ENSBTAT00000080584	GO:0005353(fructose transmembrane transporter activity);GO:0015755(fructose transmembrane transport);GO:0016020(membrane);GO:0016021(integral component of membrane);GO:0022857(transmembrane transporter activity);GO:0055085(transmembrane transport);GO:0055085(transmembrane transport)	04973(Carbohydrate digestion and absorption);04973(Carbohydrate digestion and absorption)	NA	NA	solute carrier family 2 (facilitated glucose/fructose transporter), member 5 [Source:NCBI gene (formerly Entrezgene);Acc:282868]	protein_coding	0.244206	0.483972	0.162252	3.89939	2.70432	1.54187	0.109315	-3.19344	9.45775e-06	0.000526231	down	yes
ENSBTAG00000023259	OSBPL1A	26075;26073;26070;26071;26072	ENSBTAT00000087142;ENSBTAT00000007419;ENSBTAT00000083488;ENSBTAT00000067505;ENSBTAT00000063547	GO:0005515(protein binding);GO:0008289(lipid binding);GO:0008289(lipid binding)	NA	NA	NA	oxysterol binding protein like 1A [Source:VGNC Symbol;Acc:VGNC:32460]	protein_coding	61.2859	52.743	53.6202	19.0017	16.2022	32.0122	2.49418	1.31857	1.0169e-05	0.00056414	up	yes
ENSBTAG00000015309	CFAP300	10640;10641	ENSBTAT00000020352;ENSBTAT00000085398	NA	NA	NA	NA	cilia and flagella associated protein 300 [Source:NCBI gene (formerly Entrezgene);Acc:617430]	protein_coding	29.8079	37.4885	33.0335	14.887	5.51538	10.7938	3.2161	1.68531	1.12936e-05	0.000624692	up	yes
ENSBTAG00000000983	ABCC8	11015	ENSBTAT00000046676	GO:0005267(potassium channel activity);GO:0005524(ATP binding);GO:0005886(plasma membrane);GO:0006813(potassium ion transport);GO:0008281(sulfonylurea receptor activity);GO:0008282(inward rectifying potassium channel);GO:0016020(membrane);GO:0016021(integral component of membrane);GO:0019829(ATPase-coupled cation transmembrane transporter activity);GO:0044325(transmembrane transporter binding);GO…	02010(ABC transporters);04911(Insulin secretion);04930(Type II diabetes mellitus)	NA	NA	ATP binding cassette subfamily C member 8 [Source:VGNC Symbol;Acc:VGNC:25475]	protein_coding	0	0	0	0.180323	0.547045	0.170105	0.000334272	-11.5467	1.2163e-05	0.000670813	down	yes
ENSBTAG00000001322	SAXO1	41310	ENSBTAT00000047796	GO:0005814(centriole);GO:0005879(axonemal microtubule);GO:0008017(microtubule binding);GO:0009631(cold acclimation);GO:0031514(motile cilium);GO:0036064(ciliary basal body);GO:0036126(sperm flagellum);GO:0045724(positive regulation of cilium assembly);GO:0050821(protein stabilization);GO:0070417(cellular response to cold)	NA	NA	NA	stabilizer of axonemal microtubules 1 [Source:VGNC Symbol;Acc:VGNC:34301]	protein_coding	217.905	160.099	143.137	50.6642	84.1481	64.1693	2.61904	1.38904	1.25385e-05	0.00068951	up	yes
ENSBTAG00000016527	FAM241B	29493;29494	ENSBTAT00000021979;ENSBTAT00000074525	NA	NA	NA	NA	family with sequence similarity 241 member B [Source:VGNC Symbol;Acc:VGNC:28807]	protein_coding	10.0592	5.99652	3.7034	0.813109	1.18596	1.18663	6.20246	2.63284	1.26321e-05	0.000692636	up	yes
ENSBTAG00000006277	ENGASE	19162;19161	ENSBTAT00000087143;ENSBTAT00000008236	GO:0005737(cytoplasm);GO:0006517(protein deglycosylation);GO:0033925(mannosyl-glycoprotein endo-beta-N-acetylglucosaminidase activity);GO:0033925(mannosyl-glycoprotein endo-beta-N-acetylglucosaminidase activity)	00511(Other glycan degradation);00511(Other glycan degradation)	K01227	EC:3.2.1.96	endo-beta-N-acetylglucosaminidase [Source:VGNC Symbol;Acc:VGNC:28493]	protein_coding	2.10337	0.934105	1.75277	0.1909	0.308643	0.152971	7.3412	2.87602	1.36819e-05	0.000748026	up	yes
ENSBTAG00000023999	GTF2A1L	5911	ENSBTAT00000005456	GO:0001673(male germ cell nucleus);GO:0005672(transcription factor TFIIA complex);GO:0005737(cytoplasm);GO:0006367(transcription initiation at RNA polymerase II promoter);GO:0050890(cognition)	03022(Basal transcription factors);05203(Viral carcinogenesis)	NA	NA	ral transcription factor IIA subunit 1 like [Source:VGNC Symbol;Acc:VGNC:102822]	protein_coding	71.2324	76.5597	87.8352	32.4263	40.2424	31.8191	2.25507	1.17317	1.39185e-05	0.000758761	up	yes
ENSBTAG00000004599	TAGLN3	2132;2133	ENSBTAT00000006033;ENSBTAT00000076330	GO:0000122(negative regulation of transcription by RNA polymerase II);GO:0005515(protein binding);GO:0005634(nucleus);GO:0005634(nucleus)	NA	NA	NA	transgelin 3 [Source:VGNC Symbol;Acc:VGNC:35587]	protein_coding	0	0	0	2.13013	1.71939	2.74203	4.55128e-05	-14.4234	1.40224e-05	0.00076198	down	yes
ENSBTAG00000015163	TM4SF1	2958	ENSBTAT00000020168	GO:0005887(integral component of plasma membrane);GO:0016021(integral component of membrane)	NA	NA	NA	transmembrane 4 L six family member 1 [Source:VGNC Symbol;Acc:VGNC:35903]	protein_coding	9.35928	8.79898	11.9631	40.3713	16.173	29.0984	0.35171	-1.50754	1.72478e-05	0.000929508	down	yes
ENSBTAG00000016194	FBXO32	9938	ENSBTAT00000021554	GO:0005515(protein binding);GO:0005634(nucleus);GO:0005654(nucleoplasm);GO:0005737(cytoplasm);GO:0005829(cytosol);GO:0014894(response to denervation involved in regulation of muscle adaptation);GO:0016567(protein ubiquitination);GO:0019005(SCF ubiquitin ligase complex);GO:0030018(Z disc);GO:0071549(cellular response to dexamethasone stimulus)	04068(FoxO signaling pathway)	NA	NA	F-box protein 32 [Source:VGNC Symbol;Acc:VGNC:28905]	protein_coding	129.382	88.3124	71.1378	29.7112	33.8195	46.3407	2.62882	1.39441	1.84036e-05	0.000988973	up	yes
ENSBTAG00000020561	KLHL15	1462	ENSBTAT00000027396	GO:0005515(protein binding);GO:0005634(nucleus);GO:0006511(ubiquitin-dependent protein catabolic process);GO:0016567(protein ubiquitination);GO:0031463(Cul3-RING ubiquitin ligase complex);GO:0071630(nuclear protein quality control by the ubiquitin-proteasome system);GO:2000042(negative regulation of double-strand break repair via homologous recombination)	NA	NA	NA	kelch like family member 15 [Source:VGNC Symbol;Acc:VGNC:30645]	protein_coding	7.07356	8.74353	14.2565	37.5645	18.5495	30.0542	0.34901	-1.51866	2.00182e-05	0.00106712	down	yes
ENSBTAG00000020661	ABCA1	42211	ENSBTAT00000027538	GO:0005102(signaling receptor binding);GO:0005524(ATP binding);GO:0005548(phospholipid transporter activity);GO:0005768(endosome);GO:0005886(plasma membrane);GO:0005887(integral component of plasma membrane);GO:0007040(lysosome organization);GO:0007186(G protein-coupled receptor signaling pathway);GO:0007189(adenylate cyclase-activating G protein-coupled receptor signaling pathway);GO:0008203(cho…	02010(ABC transporters);04975(Fat digestion and absorption);04979(Cholesterol metabolism)	NA	NA	ATP binding cassette subfamily A member 1 [Source:VGNC Symbol;Acc:VGNC:25455]	protein_coding	0.828904	0.767636	1.2435	0.174976	0.096703	0.180998	6.27388	2.64936	2.00276e-05	0.00106712	up	yes
ENSBTAG00000045966	GPRIN3	37769	ENSBTAT00000064473	NA	NA	NA	NA	GPRIN family member 3 [Source:VGNC Symbol;Acc:VGNC:29611]	protein_coding	0.786481	1.01207	0.257294	0	0	0	6852.82	12.7425	2.08688e-05	0.00110881	up	yes
ENSBTAG00000012407	FOXA2	8575	ENSBTAT00000016463	GO:0000976(transcription cis-regulatory region binding);GO:0000978(RNA polymerase II cis-regulatory region sequence-specific DNA binding);GO:0003677(DNA binding);GO:0003700(DNA-binding transcription factor activity);GO:0005634(nucleus);GO:0005654(nucleoplasm);GO:0006355(regulation of DNA-templated transcription);GO:0006357(regulation of transcription by RNA polymerase II);GO:0008134(transcription…	04213(Longevity regulating pathway - multiple species);04950(Maturity onset diabetes of the young)	NA	NA	forkhead box A2 [Source:VGNC Symbol;Acc:VGNC:29078]	protein_coding	0	0	0	2.09893	0.132551	0.203195	0.00012322	-12.9865	2.12883e-05	0.00112792	down	yes
ENSBTAG00000010647	NTRK2	42008	ENSBTAT00000061120	GO:0001570(vasculogenesis);GO:0001764(neuron migration);GO:0002020(protease binding);GO:0004672(protein kinase activity);GO:0004713(protein tyrosine kinase activity);GO:0004714(transmembrane receptor protein tyrosine kinase activity);GO:0005030(neurotrophin receptor activity);GO:0005515(protein binding);GO:0005524(ATP binding);GO:0005768(endosome);GO:0005769(early endosome);GO:0005829(cytosol);GO…	04010(MAPK signaling pathway);04014(Ras signaling pathway);04020(Calcium signaling pathway);04151(PI3K-Akt signaling pathway);04722(Neurotrophin signaling pathway);05034(Alcoholism)	K04360	EC:2.7.10.1	neurotrophic receptor tyrosine kinase 2 [Source:VGNC Symbol;Acc:VGNC:32310]	protein_coding	0.480581	0.145462	0.338813	0	0	0	3216.19	11.6511	2.29849e-05	0.0012144	up	yes
ENSBTAG00000037558	GRO1	38268	ENSBTAT00000022366	GO:0005125(cytokine activity);GO:0005576(extracellular region);GO:0005615(extracellular space);GO:0006935(chemotaxis);GO:0006952(defense response);GO:0006954(inflammatory response);GO:0006955(immune response);GO:0008009(chemokine activity);GO:0008083(growth factor activity);GO:0030593(neutrophil chemotaxis);GO:0045236(CXCR chemokine receptor binding);GO:0061844(antimicrobial humoral immune respon…	04060(Cytokine-cytokine receptor interaction);04061(Viral protein interaction with cytokine and cytokine receptor);04062(Chemokine signaling pathway);04064(NF-kappa B signaling pathway);04621(NOD-like receptor signaling pathway);04657(IL-17 signaling pathway);04668(TNF signaling pathway);05134(Legionellosis);05146(Amoebiasis);05167(Kaposi sarcoma-associated herpesvirus infection);05323(Rheumatoid…	NA	NA	chemokine (C-X-C motif) ligand 1 (melanoma growth stimulating activity, alpha) [Source:NCBI gene (formerly Entrezgene);Acc:281212]	protein_coding	188.14	200.356	193.644	737.606	235.83	470.391	0.403193	-1.31046	2.51712e-05	0.0013225	down	yes
ENSBTAG00000003313	TNFRSF9	12922	ENSBTAT00000077877	GO:0005515(protein binding);GO:0006915(apoptotic process);GO:0008285(negative regulation of cell population proliferation);GO:0009897(external side of plasma membrane);GO:0033084(regulation of immature T cell proliferation in thymus);GO:0038023(signaling receptor activity)	04060(Cytokine-cytokine receptor interaction)	NA	NA	TNF receptor superfamily member 9 [Source:VGNC Symbol;Acc:VGNC:36171]	protein_coding	0	0	0	4.76596	0	0.960696	5.23866e-05	-14.2204	2.63681e-05	0.00138154	down	yes
ENSBTAG00000053003	GPX4	40177	ENSBTAT00000070793	GO:0004602(glutathione peroxidase activity);GO:0005634(nucleus);GO:0005635(nuclear envelope);GO:0005739(mitochondrion);GO:0005829(cytosol);GO:0006325(chromatin organization);GO:0006979(response to oxidative stress);GO:0007283(spermatogenesis);GO:0019369(arachidonic acid metabolic process);GO:0019372(lipoxygenase pathway);GO:0032991(protein-containing complex);GO:0042802(identical protein binding)…	00480(Glutathione metabolism);01100(Metabolic pathways);04216(Ferroptosis)	K05361	EC:1.11.1.12	glutathione peroxidase 4 [Source:VGNC Symbol;Acc:VGNC:106759]	protein_coding	41.2191	64.8007	44.4144	118.835	108.07	88.9831	0.476226	-1.07028	2.66561e-05	0.00139217	down	yes
ENSBTAG00000005280	ADA	9380;9381	ENSBTAT00000082012;ENSBTAT00000006947	GO:0000255(allantoin metabolic process);GO:0001666(response to hypoxia);GO:0001701(in utero embryonic development);GO:0001829(trophectodermal cell differentiation);GO:0001889(liver development);GO:0001890(placenta development);GO:0002314(germinal center B cell differentiation);GO:0002467(germinal center formation);GO:0002636(positive regulation of germinal center formation);GO:0002686(negative re…	00230(Purine metabolism);01100(Metabolic pathways);05340(Primary immunodeficiency);05340(Primary immunodeficiency)	K01488	EC:3.5.4.4	adenosine deaminase [Source:VGNC Symbol;Acc:VGNC:25600]	protein_coding	0.814173	1.4696	0.199168	0	0	0	8276.46	13.0148	2.7311e-05	0.00141912	up	yes
ENSBTAG00000049422	TIFA	37558;37557	ENSBTAT00000081959;ENSBTAT00000080152	GO:0002376(immune system process);GO:0002753(cytoplasmic pattern recognition receptor signaling pathway);GO:0005515(protein binding);GO:0005737(cytoplasm);GO:0007249(I-kappaB kinase/NF-kappaB signaling);GO:0043123(positive regulation of I-kappaB kinase/NF-kappaB signaling);GO:0045087(innate immune response);GO:0051260(protein homooligomerization);GO:0051260(protein homooligomerization)	NA	NA	NA	TRAF interacting protein with forkhead associated domain [Source:VGNC Symbol;Acc:VGNC:35862]	protein_coding	5.24815	5.98784	2.57118	0.40722	0.683337	0.978279	6.67388	2.73853	3.10606e-05	0.00160511	up	yes
ENSBTAG00000004175	HPD	14216;14215;14217	ENSBTAT00000005469;ENSBTAT00000081000;ENSBTAT00000082182	GO:0003868(4-hydroxyphenylpyruvate dioxygenase activity);GO:0009072(aromatic amino acid family metabolic process);GO:0016701(oxidoreductase activity, acting on single donors with incorporation of molecular oxygen);GO:0016701(oxidoreductase activity, acting on single donors with incorporation of molecular oxygen)	00130(Ubiquinone and other terpenoid-quinone biosynthesis);00350(Tyrosine metabolism);00360(Phenylalanine metabolism);01100(Metabolic pathways);01240(Biosynthesis of cofactors);01240(Biosynthesis of cofactors)	K00457	EC:1.13.11.27	4-hydroxyphenylpyruvate dioxygenase [Source:VGNC Symbol;Acc:VGNC:29939]	protein_coding	2.65201	0.164442	0.658818	0	0	0	11584.2	13.4999	3.14931e-05	0.00162301	up	yes
ENSBTAG00000054604	ENSBTAG00000054604	1081	ENSBTAT00000068187	GO:0005634(nucleus);GO:0006355(regulation of DNA-templated transcription)	05202(Transcriptional misregulation in cancer)	NA	NA		protein_coding	4.66693	4.07665	3.46738	11.6181	12.2515	12.5	0.335746	-1.57456	3.20017e-05	0.00164473	down	yes
ENSBTAG00000024086	TMEM35B	33239	ENSBTAT00000029261	NA	NA	NA	NA	transmembrane protein 35B [Source:VGNC Symbol;Acc:VGNC:36078]	protein_coding	37.5631	43.5482	37.9805	21.38	8.85206	14.3271	2.67266	1.41828	3.23532e-05	0.00165828	up	yes
ENSBTAG00000008330	RNF19B	20846	ENSBTAT00000010969	GO:0004842(ubiquitin-protein transferase activity);GO:0005783(endoplasmic reticulum);GO:0005829(cytosol);GO:0016567(protein ubiquitination);GO:0042267(natural killer cell mediated cytotoxicity);GO:0043130(ubiquitin binding);GO:0044194(cytolytic granule);GO:0051865(protein autoubiquitination);GO:0061630(ubiquitin protein ligase activity)	NA	K11973	EC:2.3.2.31	ring finger protein 19B [Source:VGNC Symbol;Acc:VGNC:34045]	protein_coding	22.5432	21.2834	30.1954	94.6651	55.1485	36.7542	0.396757	-1.33367	3.33598e-05	0.00170524	down	yes
ENSBTAG00000052214	ENSBTAG00000052214	1064	ENSBTAT00000087343	GO:0016020(membrane);GO:0016021(integral component of membrane)	NA	NA	NA		protein_coding	51.5206	28.8162	39.9454	17.7703	8.83408	16.0865	2.81751	1.49442	3.63722e-05	0.0018492	up	yes
ENSBTAG00000006966	NRM	25236	ENSBTAT00000035896	GO:0005635(nuclear envelope);GO:0031965(nuclear membrane)	NA	NA	NA	nurim [Source:VGNC Symbol;Acc:VGNC:49560]	protein_coding	3.27114	3.26111	2.16436	10.0688	6.80697	10.4664	0.318065	-1.65261	3.66029e-05	0.00185593	down	yes
ENSBTAG00000007863	GLS	20277;20278	ENSBTAT00000010348;ENSBTAT00000076848	GO:0004359(glutaminase activity);GO:0006541(glutamine metabolic process);GO:0006541(glutamine metabolic process)	00220(Arginine biosynthesis);00250(Alanine, aspartate and glutamate metabolism);00471(D-Glutamine and D-glutamate metabolism);01100(Metabolic pathways);04724(Glutamatergic synapse);04727(GABAergic synapse);04964(Proximal tubule bicarbonate reclamation);05206(MicroRNAs in cancer);05230(Central carbon metabolism in cancer);05230(Central carbon metabolism in cancer)	K01425	EC:3.5.1.2	glutaminase [Source:VGNC Symbol;Acc:VGNC:29419]	protein_coding	5.66758	4.58131	3.85554	12.1151	8.40977	13.3572	0.416279	-1.26438	3.676e-05	0.00185889	down	yes
ENSBTAG00000012014	CDX1	40613	ENSBTAT00000015934	GO:0000976(transcription cis-regulatory region binding);GO:0000978(RNA polymerase II cis-regulatory region sequence-specific DNA binding);GO:0000981(DNA-binding transcription factor activity, RNA polymerase II-specific);GO:0001228(DNA-binding transcription activator activity, RNA polymerase II-specific);GO:0003677(DNA binding);GO:0003700(DNA-binding transcription factor activity);GO:0005634(nucle…	NA	NA	NA	caudal type homeobox 1 [Source:VGNC Symbol;Acc:VGNC:106683]	protein_coding	49.9696	45.1705	42.7825	15.3552	22.9403	19.9254	2.36895	1.24425	4.50444e-05	0.00226567	up	yes
ENSBTAG00000000355	OXLD1	19080	ENSBTAT00000000461	NA	NA	NA	NA	oxidoreductase like domain containing 1 [Source:VGNC Symbol;Acc:VGNC:32511]	protein_coding	0	0	0	0.693097	1.16552	0.533179	0.000125429	-12.9608	4.65615e-05	0.00233575	down	yes
ENSBTAG00000010581	MAGI1	23793;23792;23791;23798	ENSBTAT00000074262;ENSBTAT00000071245;ENSBTAT00000070813;ENSBTAT00000068380	GO:0005515(protein binding);GO:0005654(nucleoplasm);GO:0005730(nucleolus);GO:0005737(cytoplasm);GO:0005886(plasma membrane);GO:0005911(cell-cell junction);GO:0005923(bicellular tight junction);GO:0022409(positive regulation of cell-cell adhesion);GO:0030054(cell junction);GO:0042995(cell projection);GO:0051393(alpha-actinin binding);GO:0060090(molecular adaptor activity);GO:0071944(cell periphery…	04015(Rap1 signaling pathway);04151(PI3K-Akt signaling pathway);04530(Tight junction);05165(Human papillomavirus infection);05165(Human papillomavirus infection)	NA	NA	membrane associated guanylate kinase, WW and PDZ domain containing 1 [Source:VGNC Symbol;Acc:VGNC:31147]	protein_coding	4.30149	3.21046	3.6181	8.25551	7.40057	6.81053	0.495404	-1.01332	4.92324e-05	0.00245019	down	yes
ENSBTAG00000013620	UCHL5	12470	ENSBTAT00000018104	GO:0000502(proteasome complex);GO:0000723(telomere maintenance);GO:0004843(cysteine-type deubiquitinase activity);GO:0004866(endopeptidase inhibitor activity);GO:0005634(nucleus);GO:0005654(nucleoplasm);GO:0005730(nucleolus);GO:0005737(cytoplasm);GO:0005829(cytosol);GO:0006275(regulation of DNA replication);GO:0006281(DNA repair);GO:0006282(regulation of DNA repair);GO:0006310(DNA recombination);…	NA	K05610	EC:3.4.19.12	ubiquitin C-terminal hydrolase L5 [Source:VGNC Symbol;Acc:VGNC:36633]	protein_coding	26.3306	16.7733	21.8626	6.0836	6.16768	10.424	2.86507	1.51857	5.10494e-05	0.00252067	up	yes
ENSBTAG00000049646	ENSBTAG00000049646	29898	ENSBTAT00000073799	GO:0005515(protein binding);GO:0008270(zinc ion binding)	NA	NA	NA		protein_coding	9.45864	14.7904	11.9786	38.2083	18.5842	39.268	0.377133	-1.40685	5.47749e-05	0.00269756	down	yes
ENSBTAG00000032951	ABHD17C	22424	ENSBTAT00000046785	NA	NA	K01076	EC:3.1.2.22	abhydrolase domain containing 17C, depalmitoylase [Source:VGNC Symbol;Acc:VGNC:53931]	protein_coding	12.2567	8.83711	9.66349	3.6328	2.18656	4.52429	2.97354	1.57218	5.58954e-05	0.00274557	up	yes
ENSBTAG00000003068	MSMO1	13668	ENSBTAT00000003991	GO:0005506(iron ion binding);GO:0008610(lipid biosynthetic process);GO:0016491(oxidoreductase activity)	00100(Steroid biosynthesis);01100(Metabolic pathways)	K07750	EC:1.14.18.9	methylsterol monooxygenase 1 [Source:VGNC Symbol;Acc:VGNC:31701]	protein_coding	84.6152	65.7229	65.5778	19.937	17.7706	41.1633	2.73758	1.4529	5.64151e-05	0.0027639	up	yes
ENSBTAG00000046547	CIDEA	26245	ENSBTAT00000083406	GO:0001659(temperature homeostasis);GO:0001818(negative regulation of cytokine production);GO:0005634(nucleus);GO:0005737(cytoplasm);GO:0005739(mitochondrion);GO:0005740(mitochondrial envelope);GO:0005811(lipid droplet);GO:0006629(lipid metabolic process);GO:0006915(apoptotic process);GO:0010890(positive regulation of sequestering of triglyceride);GO:0019915(lipid storage);GO:0030512(negative reg…	NA	NA	NA	cell death inducing DFFA like effector a [Source:VGNC Symbol;Acc:VGNC:106691]	protein_coding	7.06962	7.47728	9.05662	2.03613	2.6974	3.12352	3.00412	1.58694	5.97884e-05	0.00292158	up	yes
ENSBTAG00000053766	ENSBTAG00000053766	32666;32667	ENSBTAT00000018202;ENSBTAT00000056737	GO:0004497(monooxygenase activity);GO:0005506(iron ion binding);GO:0016705(oxidoreductase activity, acting on paired donors, with incorporation or reduction of molecular oxygen);GO:0016712(oxidoreductase activity, acting on paired donors, with incorporation or reduction of molecular oxygen, reduced flavin or flavoprotein as one donor, and incorporation of one atom of oxygen);GO:0020037(heme bindi…	00590(Arachidonic acid metabolism);00591(Linoleic acid metabolism);01100(Metabolic pathways);04726(Serotonergic synapse);04750(Inflammatory mediator regulation of TRP channels);04913(Ovarian steroidogenesis);04913(Ovarian steroidogenesis)	K07418	EC:1.14.14.1;EC:1.14.14.73;EC:1.14.14.74;EC:1.14.14.75		protein_coding	1.74197	0.036218	0.174654	0	0	0	6509.46	12.6683	6.09462e-05	0.00296718	up	yes
ENSBTAG00000054640	OR4X16	12002	ENSBTAT00000080446	GO:0004930(G protein-coupled receptor activity);GO:0004984(olfactory receptor activity);GO:0007186(G protein-coupled receptor signaling pathway);GO:0016021(integral component of membrane)	04740(Olfactory transduction)	NA	NA	olfactory receptor family 4 subfamily X member 16 [Source:VGNC Symbol;Acc:VGNC:101046]	protein_coding	0.209747	0.109797	0.031577	1.75059	2.99572	2.56075	0.0480523	-4.37925	6.10364e-05	0.00296718	down	yes
ENSBTAG00000004282	AMBRA1	11928;11929	ENSBTAT00000066367;ENSBTAT00000060968	GO:0000045(autophagosome assembly);GO:0000209(protein polyubiquitination);GO:0000422(autophagy of mitochondrion);GO:0000423(mitophagy);GO:0005515(protein binding);GO:0005634(nucleus);GO:0005737(cytoplasm);GO:0005739(mitochondrion);GO:0005829(cytosol);GO:0005856(cytoskeleton);GO:0005930(axoneme);GO:0006357(regulation of transcription by RNA polymerase II);GO:0006914(autophagy);GO:0008285(negative …	04137(Mitophagy - animal);04140(Autophagy - animal);05010(Alzheimer disease);05014(Amyotrophic lateral sclerosis);05016(Huntington disease);05017(Spinocerebellar ataxia);05022(Pathways of neurodegeneration - multiple diseases);05022(Pathways of neurodegeneration - multiple diseases)	NA	NA	autophagy and beclin 1 regulator 1 [Source:VGNC Symbol;Acc:VGNC:25858]	protein_coding	2.38006	1.98693	2.2463	4.92387	6.30362	4.30837	0.425679	-1.23216	6.17594e-05	0.00299057	down	yes
ENSBTAG00000053102	ENSBTAG00000053102	29892	ENSBTAT00000069506	GO:0005515(protein binding);GO:0008270(zinc ion binding)	NA	NA	NA		protein_coding	12.3597	3.44957	7.81955	34.318	27.5827	21.2636	0.284122	-1.81542	6.18346e-05	0.00299057	down	yes
ENSBTAG00000021328	SPHKAP	20752	ENSBTAT00000028432	GO:0051018(protein kinase A binding)	NA	NA	NA	SPHK1 interactor, AKAP domain containing [Source:VGNC Symbol;Acc:VGNC:35212]	protein_coding	0.154152	0.13913	0.400274	0	0	0	2311.85	11.1748	6.749e-05	0.00325575	up	yes
ENSBTAG00000031885	TMEM251	22895	ENSBTAT00000045223	GO:0005794(Golgi apparatus);GO:0016020(membrane);GO:0016021(integral component of membrane)	NA	NA	NA	transmembrane protein 251 [Source:VGNC Symbol;Acc:VGNC:36060]	protein_coding	58.6691	56.7973	44.5956	21.3037	24.4243	29.5573	2.12607	1.08819	7.09432e-05	0.0034136	up	yes
ENSBTAG00000007101	F3	32219	ENSBTAT00000009341	GO:0001938(positive regulation of endothelial cell proliferation);GO:0002020(protease binding);GO:0002541(activation of plasma proteins involved in acute inflammatory response);GO:0004252(serine-type endopeptidase activity);GO:0004896(cytokine receptor activity);GO:0005515(protein binding);GO:0005543(phospholipid binding);GO:0005615(extracellular space);GO:0005887(integral component of plasma mem…	04610(Complement and coagulation cascades);04933(AGE-RAGE signaling pathway in diabetic complications)	NA	NA	coagulation factor III, tissue factor [Source:VGNC Symbol;Acc:VGNC:28687]	protein_coding	63.2404	67.0156	61.2496	39.618	20.7768	17.7438	2.45085	1.29328	7.19602e-05	0.00345372	up	yes
ENSBTAG00000015271	RIPK2	10486	ENSBTAT00000020312	GO:0001961(positive regulation of cytokine-mediated signaling pathway);GO:0002250(adaptive immune response);GO:0002827(positive regulation of T-helper 1 type immune response);GO:0004672(protein kinase activity);GO:0004674(protein serine/threonine kinase activity);GO:0005102(signaling receptor binding);GO:0005524(ATP binding);GO:0005737(cytoplasm);GO:0005829(cytosol);GO:0005856(cytoskeleton);GO:00…	04621(NOD-like receptor signaling pathway);04722(Neurotrophin signaling pathway);05132(Salmonella infection);05152(Tuberculosis)	K08846	EC:2.7.11.1	receptor interacting serine/threonine kinase 2 [Source:VGNC Symbol;Acc:VGNC:33982]	protein_coding	14.9233	9.31923	9.65698	5.08341	3.58781	5.19379	2.44497	1.28982	7.46797e-05	0.00357515	up	yes
ENSBTAG00000015066	LANCL1	20534;20535	ENSBTAT00000020055;ENSBTAT00000072448	GO:0004364(glutathione transferase activity);GO:0005975(carbohydrate metabolic process);GO:0008270(zinc ion binding);GO:0017124(SH3 domain binding);GO:0043295(glutathione binding);GO:0043523(regulation of neuron apoptotic process);GO:0050750(low-density lipoprotein particle receptor binding);GO:1903203(regulation of oxidative stress-induced neuron death);GO:1903203(regulation of oxidative stress-…	NA	NA	NA	LanC like 1 [Source:VGNC Symbol;Acc:VGNC:30783]	protein_coding	10.98	7.45457	9.37596	3.33908	3.86694	4.33898	2.40888	1.26836	7.71853e-05	0.00368334	up	yes
ENSBTAG00000051678	TECPR1	27693	ENSBTAT00000072906	GO:0000421(autophagosome membrane);GO:0005654(nucleoplasm);GO:0005765(lysosomal membrane);GO:0006914(autophagy);GO:0016021(integral component of membrane);GO:0016236(macroautophagy);GO:0032266(phosphatidylinositol-3-phosphate binding);GO:0043231(intracellular membrane-bounded organelle);GO:0097352(autophagosome maturation);GO:1901096(regulation of autophagosome maturation)	NA	NA	NA	tectonin beta-propeller repeat containing 1 [Source:VGNC Symbol;Acc:VGNC:106971]	protein_coding	0	0	0	0.0866943	0.876283	0.0662188	0.00029149	-11.7443	7.73301e-05	0.00368334	down	yes
ENSBTAG00000053419	ENSBTAG00000053419	35753	ENSBTAT00000069609	GO:0003735(structural constituent of ribosome);GO:0005840(ribosome);GO:0006412(translation);GO:0022627(cytosolic small ribosomal subunit)	NA	NA	NA		protein_coding	45.625	62.1531	55.5872	140.703	357.621	97.065	0.274385	-1.86573	7.80169e-05	0.00369737	down	yes
ENSBTAG00000019708	ACSL6	39783;39785	ENSBTAT00000076388;ENSBTAT00000084313	GO:0001676(long-chain fatty acid metabolic process);GO:0004467(long-chain fatty acid-CoA ligase activity);GO:0005783(endoplasmic reticulum);GO:0007405(neuroblast proliferation);GO:0042803(protein homodimerization activity);GO:0042803(protein homodimerization activity)	00061(Fatty acid biosynthesis);00071(Fatty acid degradation);01100(Metabolic pathways);01212(Fatty acid metabolism);03320(PPAR signaling pathway);04146(Peroxisome);04216(Ferroptosis);04714(Thermogenesis);04920(Adipocytokine signaling pathway);04920(Adipocytokine signaling pathway)	K01897	EC:6.2.1.3	acyl-CoA synthetase long chain family member 6 [Source:VGNC Symbol;Acc:VGNC:55153]	protein_coding	0.735027	0.179389	0.0401971	0	0	0	3182.04	11.6357	8.22191e-05	0.00388676	up	yes
ENSBTAG00000040082	HOXA10	34185	ENSBTAT00000056468	GO:0000981(DNA-binding transcription factor activity, RNA polymerase II-specific);GO:0003677(DNA binding);GO:0006355(regulation of DNA-templated transcription)	05202(Transcriptional misregulation in cancer)	NA	NA	homeobox A10 [Source:VGNC Symbol;Acc:VGNC:53647]	protein_coding	0	0	0.032104	1.4133	0.19377	1.93862	0.00905438	-6.78717	8.35847e-05	0.00392183	down	yes
ENSBTAG00000014593	ENSBTAG00000014593	16691	ENSBTAT00000066122	GO:0000978(RNA polymerase II cis-regulatory region sequence-specific DNA binding);GO:0001228(DNA-binding transcription activator activity, RNA polymerase II-specific);GO:0005634(nucleus);GO:0006357(regulation of transcription by RNA polymerase II);GO:0045944(positive regulation of transcription by RNA polymerase II)	NA	NA	NA		protein_coding	0.120146	0.054359	0.15842	2.63012	0.948269	1.13979	0.0705622	-3.82496	8.48274e-05	0.00397026	down	yes
ENSBTAG00000012915	ZNF404	16238	ENSBTAT00000017164	GO:0006355(regulation of DNA-templated transcription)	05168(Herpes simplex virus 1 infection)	NA	NA	zinc finger protein 404 [Source:VGNC Symbol;Acc:VGNC:37268]	protein_coding	0	0	0	0	0.770448	3.67278	6.75185e-05	-13.8544	8.78689e-05	0.00408223	down	yes
ENSBTAG00000020620	RGS2	34050	ENSBTAT00000027478	GO:0005096(GTPase activator activity);GO:0045744(negative regulation of G protein-coupled receptor signaling pathway)	04022(cGMP-PKG signaling pathway);04740(Olfactory transduction);04921(Oxytocin signaling pathway)	NA	NA	regulator of G-protein signaling 2, 24kDa [Source:NCBI gene (formerly Entrezgene);Acc:513055]	protein_coding	328.606	292.068	260.3	159.426	56.0201	129.499	2.55395	1.35273	8.87403e-05	0.00411258	up	yes
ENSBTAG00000003361	METTL15	11723	ENSBTAT00000044672	GO:0005739(mitochondrion);GO:0005759(mitochondrial matrix);GO:0008168(methyltransferase activity);GO:0070475(rRNA base methylation);GO:0071424(rRNA (cytosine-N4-)-methyltransferase activity)	NA	NA	NA	methyltransferase like 15 [Source:VGNC Symbol;Acc:VGNC:54885]	protein_coding	3.62362	2.16131	2.3363	0.505441	0.356491	0.230324	7.43528	2.89439	9.01623e-05	0.00416824	up	yes
ENSBTAG00000002323	USP28	10787;10790;10789	ENSBTAT00000002998;ENSBTAT00000085995;ENSBTAT00000081720	GO:0004843(cysteine-type deubiquitinase activity);GO:0005515(protein binding);GO:0006511(ubiquitin-dependent protein catabolic process);GO:0016579(protein deubiquitination);GO:0016579(protein deubiquitination)	NA	K21122	EC:3.4.19.12	ubiquitin specific peptidase 28 [Source:VGNC Symbol;Acc:VGNC:36720]	protein_coding	26.7712	22.7115	24.8757	8.15885	10.0942	14.2692	2.28639	1.19307	9.19906e-05	0.00423202	up	yes
ENSBTAG00000037377	ABHD14B	24018	ENSBTAT00000024782	GO:0005634(nucleus);GO:0005654(nucleoplasm);GO:0005730(nucleolus);GO:0005829(cytosol);GO:0016787(hydrolase activity);GO:0045944(positive regulation of transcription by RNA polymerase II)	NA	NA	NA	abhydrolase domain containing 14B [Source:VGNC Symbol;Acc:VGNC:25493]	protein_coding	0.896255	0.674662	0.312146	0	0	0	6276.88	12.6158	9.34981e-05	0.0042909	up	yes
ENSBTAG00000005711	NSG1	38471	ENSBTAT00000077122	GO:0001881(receptor recycling);GO:0005768(endosome);GO:0005770(late endosome);GO:0005783(endoplasmic reticulum);GO:0006915(apoptotic process);GO:0007212(dopamine receptor signaling pathway);GO:0016021(integral component of membrane);GO:0016328(lateral plasma membrane);GO:0032051(clathrin light chain binding);GO:0042982(amyloid precursor protein metabolic process);GO:0045211(postsynaptic membrane)…	NA	NA	NA	neuronal vesicle trafficking associated 1 [Source:VGNC Symbol;Acc:VGNC:32276]	protein_coding	23.899	20.741	17.2394	3.74678	7.29098	8.69179	3.13638	1.6491	9.38358e-05	0.00429595	up	yes
ENSBTAG00000006638	BCL2L12	16552;16553	ENSBTAT00000008723;ENSBTAT00000076399	GO:0002039(p53 binding);GO:0042981(regulation of apoptotic process);GO:1902166(negative regulation of intrinsic apoptotic signaling pathway in response to DNA damage by p53 class mediator);GO:2000773(negative regulation of cellular senescence);GO:2000773(negative regulation of cellular senescence)	NA	NA	NA	BCL2 like 12 [Source:VGNC Symbol;Acc:VGNC:26447]	protein_coding	19.3576	28.116	16.5116	50.066	62.1365	36.9104	0.429106	-1.22059	0.00010246	0.00465688	down	yes
ENSBTAG00000052161	ENSBTAG00000052161	38780	ENSBTAT00000077491	GO:0000398(mRNA splicing, via spliceosome);GO:0003676(nucleic acid binding);GO:0003723(RNA binding);GO:0005654(nucleoplasm);GO:0005737(cytoplasm);GO:0061574(ASAP complex)	NA	NA	NA		protein_coding	475.812	443.199	316.16	46.8809	168.128	124.554	3.63753	1.86296	0.000103974	0.0047143	up	yes
ENSBTAG00000054358	ENSBTAG00000054358	15955;15954;15953	ENSBTAT00000066499;ENSBTAT00000082447;ENSBTAT00000069101	GO:0000978(RNA polymerase II cis-regulatory region sequence-specific DNA binding);GO:0000981(DNA-binding transcription factor activity, RNA polymerase II-specific);GO:0006355(regulation of DNA-templated transcription);GO:0006357(regulation of transcription by RNA polymerase II);GO:0006357(regulation of transcription by RNA polymerase II)	NA	NA	NA		protein_coding	2.96692	1.73494	2.07986	11.8354	6.65303	30.9236	0.137248	-2.86514	0.000104327	0.004719	down	yes
ENSBTAG00000012683	SRRM2	26748;26750	ENSBTAT00000037527;ENSBTAT00000071602	GO:0000398(mRNA splicing, via spliceosome);GO:0005515(protein binding);GO:0005634(nucleus);GO:0015030(Cajal body);GO:0016607(nuclear speck);GO:0047485(protein N-terminus binding);GO:0070742(C2H2 zinc finger domain binding);GO:0071005(U2-type precatalytic spliceosome);GO:0071007(U2-type catalytic step 2 spliceosome);GO:0071013(catalytic step 2 spliceosome);GO:0071013(catalytic step 2 spliceosome)	NA	NA	NA	serine/arginine repetitive matrix 2 [Source:VGNC Symbol;Acc:VGNC:58613]	protein_coding	8.83852	12.4985	10.2479	26.8362	22.3321	14.5187	0.49594	-1.01176	0.000104902	0.00473366	down	yes
ENSBTAG00000053028	ENSBTAG00000053028	28773	ENSBTAT00000072724	NA	NA	NA	NA		lncRNA	1.79537	3.97373	3.64559	0	0	0	31382.3	14.9377	0.000106145	0.00477831	up	yes
ENSBTAG00000036183	FBXW8	14343;14344	ENSBTAT00000050675;ENSBTAT00000077922	GO:0004129(cytochrome-c oxidase activity);GO:0004842(ubiquitin-protein transferase activity);GO:0005515(protein binding);GO:0005746(mitochondrial respirasome);GO:0005794(Golgi apparatus);GO:0005829(cytosol);GO:0007030(Golgi organization);GO:0008283(cell population proliferation);GO:0016567(protein ubiquitination);GO:0019005(SCF ubiquitin ligase complex);GO:0031467(Cul7-RING ubiquitin ligase compl…	04120(Ubiquitin mediated proteolysis);04120(Ubiquitin mediated proteolysis)	NA	NA	F-box and WD repeat domain containing 8 [Source:VGNC Symbol;Acc:VGNC:58599]	protein_coding	1.51432	0.57239	2.65942	0.00115976	0.0568142	0.133716	24.7593	4.6299	0.00011389	0.00510258	up	yes
ENSBTAG00000002395	HPS3	2971;2968	ENSBTAT00000003112;ENSBTAT00000082730	GO:0031084(BLOC-2 complex);GO:0031084(BLOC-2 complex)	NA	NA	NA	HPS3 biosis of lysosomal organelles complex 2 subunit 1 [Source:VGNC Symbol;Acc:VGNC:29944]	protein_coding	3.03567	2.30078	3.51772	0.799086	0.917226	0.688258	3.68222	1.88058	0.000114329	0.00511011	up	yes
ENSBTAG00000018837	SLC39A11	19417;19416	ENSBTAT00000067675;ENSBTAT00000025078	GO:0005385(zinc ion transmembrane transporter activity);GO:0005634(nucleus);GO:0005737(cytoplasm);GO:0005794(Golgi apparatus);GO:0005886(plasma membrane);GO:0016020(membrane);GO:0030001(metal ion transport);GO:0046873(metal ion transmembrane transporter activity);GO:0055085(transmembrane transport);GO:0055085(transmembrane transport)	NA	NA	NA	solute carrier family 39 member 11 [Source:VGNC Symbol;Acc:VGNC:34859]	protein_coding	1.01241	0.351867	0.0910792	0	0	0	4851.18	12.2441	0.000118483	0.00527082	up	yes
ENSBTAG00000007240	ZCCHC4	37860	ENSBTAT00000009526	GO:0003676(nucleic acid binding);GO:0005730(nucleolus);GO:0005737(cytoplasm);GO:0008168(methyltransferase activity);GO:0008270(zinc ion binding);GO:0008988(rRNA (adenine-N6-)-methyltransferase activity);GO:0031167(rRNA methylation);GO:0032259(methylation);GO:0045727(positive regulation of translation);GO:1904047(S-adenosyl-L-methionine binding)	NA	NA	NA	zinc finger CCHC-type containing 4 [Source:VGNC Symbol;Acc:VGNC:37120]	protein_coding	9.1921	8.19474	8.71957	2.64408	2.74552	3.70314	2.87113	1.52162	0.000123794	0.00549413	up	yes
ENSBTAG00000053741	ENSBTAG00000053741	25805	ENSBTAT00000029986	GO:0004867(serine-type endopeptidase inhibitor activity);GO:0005615(extracellular space)	05146(Amoebiasis)	NA	NA		protein_coding	0.679169	1.41205	1.10772	0	0	0	10663.2	13.3803	0.000125976	0.00556476	up	yes
ENSBTAG00000020136	CASK	1319	ENSBTAT00000026825	GO:0001953(negative regulation of cell-matrix adhesion);GO:0004672(protein kinase activity);GO:0004674(protein serine/threonine kinase activity);GO:0005515(protein binding);GO:0005524(ATP binding);GO:0005604(basement membrane);GO:0005652(nuclear lamina);GO:0005730(nucleolus);GO:0005737(cytoplasm);GO:0005911(cell-cell junction);GO:0006468(protein phosphorylation);GO:0010839(negative regulation of …	NA	K06103	EC:2.7.11.1	calcium/calmodulin dependent serine protein kinase [Source:VGNC Symbol;Acc:VGNC:26776]	protein_coding	1.10469	0.128682	0.380073	0	0	0.00541188	298.13	8.2198	0.000127817	0.00563291	up	yes
ENSBTAG00000040134	ENSBTAG00000040134	22643	ENSBTAT00000054741	GO:0004252(serine-type endopeptidase activity);GO:0006508(proteolysis)	04080(Neuroactive ligand-receptor interaction);04142(Lysosome);04614(Renin-angiotensin system);05146(Amoebiasis);05322(Systemic lupus erythematosus)	K01319	EC:3.4.21.20		protein_coding	0	0	0	0.882227	0.283453	2.94964	7.28983e-05	-13.7438	0.000128195	0.0056364	down	yes
ENSBTAG00000010390	SRI	34245;34244	ENSBTAT00000053811;ENSBTAT00000073309	GO:0002020(protease binding);GO:0005509(calcium ion binding);GO:0005654(nucleoplasm);GO:0005789(endoplasmic reticulum membrane);GO:0005829(cytosol);GO:0005886(plasma membrane);GO:0006816(calcium ion transport);GO:0010459(negative regulation of heart rate);GO:0016020(membrane);GO:0030018(Z disc);GO:0031982(vesicle);GO:0035774(positive regulation of insulin secretion involved in cellular response t…	NA	NA	NA	sorcin [Source:VGNC Symbol;Acc:VGNC:35281]	protein_coding	55.4297	48.1248	39.389	18.6291	23.6489	24.6387	2.13614	1.09501	0.000130549	0.00572656	up	yes
ENSBTAG00000020055	CEP44	41096;41098;41095;41097	ENSBTAT00000083432;ENSBTAT00000026720;ENSBTAT00000079603;ENSBTAT00000070025	GO:0000922(spindle pole);GO:0005813(centrosome);GO:0005814(centriole);GO:0007098(centrosome cycle);GO:0007099(centriole replication);GO:0008017(microtubule binding);GO:0010457(centriole-centriole cohesion);GO:0010457(centriole-centriole cohesion)	NA	NA	NA	centrosomal protein 44 [Source:VGNC Symbol;Acc:VGNC:27205]	protein_coding	42.9682	30.1852	41.2669	12.1856	11.9207	21.4675	2.51066	1.32807	0.000136962	0.00596621	up	yes
ENSBTAG00000019746	CCDC66	23913	ENSBTAT00000061607	GO:0001578(microtubule bundle formation);GO:0001917(photoreceptor inner segment);GO:0005813(centrosome);GO:0005829(cytosol);GO:0005874(microtubule);GO:0005929(cilium);GO:0008017(microtubule binding);GO:0030054(cell junction);GO:0034451(centriolar satellite);GO:0036064(ciliary basal body);GO:0042803(protein homodimerization activity);GO:0050908(detection of light stimulus involved in visual percep…	NA	NA	NA	coiled-coil domain containing 66 [Source:VGNC Symbol;Acc:VGNC:26909]	protein_coding	37.7714	38.5933	38.8739	15.0875	10.9152	23.8091	2.31348	1.21007	0.00013777	0.0059876	up	yes
ENSBTAG00000001522	MTERF3	10425	ENSBTAT00000001994	GO:0000976(transcription cis-regulatory region binding);GO:0003690(double-stranded DNA binding);GO:0005739(mitochondrion);GO:0005829(cytosol);GO:0006355(regulation of DNA-templated transcription);GO:0045892(negative regulation of DNA-templated transcription)	NA	NA	NA	mitochondrial transcription termination factor 3 [Source:VGNC Symbol;Acc:VGNC:31721]	protein_coding	201.496	166.014	158.246	59.2	62.7019	111.193	2.25554	1.17347	0.000141296	0.00612673	up	yes
ENSBTAG00000011489	KAZALD1	28183	ENSBTAT00000015268	GO:0001558(regulation of cell growth);GO:0005515(protein binding);GO:0005520(insulin-like growth factor binding);GO:0005576(extracellular region);GO:0005614(interstitial matrix);GO:0030198(extracellular matrix organization);GO:0031012(extracellular matrix)	NA	NA	NA	Kazal type serine peptidase inhibitor domain 1 [Source:VGNC Symbol;Acc:VGNC:30410]	protein_coding	0.347314	0.78068	0.781088	0	0	0	6363.61	12.6356	0.000144043	0.00623149	up	yes
ENSBTAG00000054326	WDR5B	2280	ENSBTAT00000071769	GO:0005515(protein binding)	04934(Cushing syndrome)	NA	NA	WD repeat domain 5B [Source:VGNC Symbol;Acc:VGNC:107025]	protein_coding	1.70611	0.202329	1.51751	0	0	0	11419.8	13.4793	0.000150288	0.00647201	up	yes
ENSBTAG00000052306	IFITM3	31018	ENSBTAT00000070631	GO:0016021(integral component of membrane)	NA	NA	NA	interferon induced transmembrane protein 3 [Source:NCBI gene (formerly Entrezgene);Acc:777594]	protein_coding	0	0	0	0.669909	0.987895	1.02887	0.000111662	-13.1286	0.000151731	0.00651926	down	yes
ENSBTAG00000003550	C29H11orf54	29851	ENSBTAT00000004617	GO:0005634(nucleus);GO:0005654(nucleoplasm);GO:0008270(zinc ion binding);GO:0016604(nuclear body);GO:0016787(hydrolase activity);GO:0016788(hydrolase activity, acting on ester bonds);GO:0046872(metal ion binding)	NA	NA	NA	chromosome 29 C11orf54 homolog [Source:VGNC Symbol;Acc:VGNC:52699]	protein_coding	11.346	12.209	8.10093	2.1273	1.78259	4.66355	3.69233	1.88453	0.000157594	0.0067252	up	yes
ENSBTAG00000013577	SLC1A5	16377;16378	ENSBTAT00000018050;ENSBTAT00000072848	GO:0005886(plasma membrane);GO:0006868(glutamine transport);GO:0015186(L-glutamine transmembrane transporter activity);GO:0015293(symporter activity);GO:0016021(integral component of membrane);GO:0070207(protein homotrimerization);GO:0070207(protein homotrimerization)	04974(Protein digestion and absorption);05230(Central carbon metabolism in cancer);05230(Central carbon metabolism in cancer)	NA	NA	solute carrier family 1 member 5 [Source:VGNC Symbol;Acc:VGNC:34715]	protein_coding	51.1821	63.3542	82.8055	195.976	142.767	87.1751	0.463332	-1.10988	0.000161506	0.00687659	down	yes
ENSBTAG00000033803	FABP7	42683	ENSBTAT00000017593	GO:0008289(lipid binding)	03320(PPAR signaling pathway)	NA	NA	fatty acid binding protein 7 [Source:VGNC Symbol;Acc:VGNC:28699]	protein_coding	0	0	0	4.83103	0.738774	0.083216	5.3069e-05	-14.2018	0.000169131	0.00718503	down	yes
ENSBTAG00000013880	WWC1	40801	ENSBTAT00000019472	GO:0000122(negative regulation of transcription by RNA polymerase II);GO:0003713(transcription coactivator activity);GO:0005515(protein binding);GO:0005634(nucleus);GO:0005737(cytoplasm);GO:0005829(cytosol);GO:0016477(cell migration);GO:0019900(kinase binding);GO:0032587(ruffle membrane);GO:0035330(regulation of hippo signaling);GO:0035331(negative regulation of hippo signaling);GO:0043410(positi…	04390(Hippo signaling pathway);04392(Hippo signaling pathway - multiple species)	NA	NA	WW and C2 domain containing 1 [Source:VGNC Symbol;Acc:VGNC:36974]	protein_coding	2.79333	4.66974	3.40862	1.11079	0.661828	1.17024	3.69426	1.88529	0.000169975	0.00720314	up	yes
ENSBTAG00000043728	7SK	5272	ENSBTAT00000060720	NA	NA	NA	NA	7SK RNA [Source:RFAM;Acc:RF00100]	misc_RNA	10.0495	5.70718	0.074784	0	0	0	52771.6	15.6875	0.000170321	0.00720314	up	yes
ENSBTAG00000009368	RRAGC	33143	ENSBTAT00000012331	GO:0005525(GTP binding)	04140(Autophagy - animal);04150(mTOR signaling pathway)	NA	NA	Ras related GTP binding C [Source:VGNC Symbol;Acc:VGNC:34160]	protein_coding	30.0602	30.13	38.7688	19.3003	10.3047	15.7422	2.18225	1.12582	0.000172185	0.0072427	up	yes
ENSBTAG00000023372	MYCN	6577	ENSBTAT00000031817	GO:0000978(RNA polymerase II cis-regulatory region sequence-specific DNA binding);GO:0001228(DNA-binding transcription activator activity, RNA polymerase II-specific);GO:0003700(DNA-binding transcription factor activity);GO:0005634(nucleus);GO:0005654(nucleoplasm);GO:0005730(nucleolus);GO:0006355(regulation of DNA-templated transcription);GO:0010628(positive regulation of gene expression);GO:0010…	05202(Transcriptional misregulation in cancer)	NA	NA	MYCN proto-onco, bHLH transcription factor [Source:VGNC Symbol;Acc:VGNC:106830]	protein_coding	3.319	1.81978	1.90351	21.1664	4.49468	6.58988	0.218359	-2.19522	0.000176175	0.00738447	down	yes
ENSBTAG00000006383	ENSBTAG00000006383	1455	ENSBTAT00000008373	GO:0003735(structural constituent of ribosome);GO:0005840(ribosome);GO:0006412(translation)	NA	NA	NA		protein_coding	17.8801	20.6457	24.748	52.2805	32.958	44.796	0.486593	-1.03921	0.000181194	0.00754454	down	yes
ENSBTAG00000003578	DPCD	28189	ENSBTAT00000004655	GO:0003351(epithelial cilium movement involved in extracellular fluid movement);GO:0007283(spermatogenesis);GO:0007368(determination of left/right symmetry);GO:0021591(ventricular system development);GO:0021670(lateral ventricle development);GO:0021678(third ventricle development);GO:0030317(flagellated sperm motility);GO:0051649(establishment of localization in cell);GO:0060972(left/right patter…	NA	NA	NA	deleted in primary ciliary dyskinesia homolog [Source:VGNC Symbol;Acc:VGNC:55947]	protein_coding	27.5504	32.6324	33.5217	5.48003	12.0775	10.4525	3.34538	1.74217	0.000182124	0.00756657	up	yes
ENSBTAG00000007652	RFTN2	20334;20335;20333	ENSBTAT00000080270;ENSBTAT00000084785;ENSBTAT00000010067	GO:0033227(dsRNA transport);GO:0043330(response to exogenous dsRNA);GO:0043330(response to exogenous dsRNA)	NA	NA	NA	raftlin family member 2 [Source:VGNC Symbol;Acc:VGNC:33892]	protein_coding	0.249469	0.930346	0.410283	0	0	0	5300.32	12.3719	0.000189486	0.00784827	up	yes
ENSBTAG00000019340	PCDH9	7748	ENSBTAT00000025758	GO:0005509(calcium ion binding);GO:0005886(plasma membrane);GO:0007155(cell adhesion);GO:0007156(homophilic cell adhesion via plasma membrane adhesion molecules);GO:0016020(membrane);GO:0030426(growth cone);GO:0044291(cell-cell contact zone)	NA	NA	NA	protocadherin 9 [Source:HGNC Symbol;Acc:HGNC:8661]	protein_coding	6.17577	6.55892	3.33874	1.93468	1.39348	1.61783	3.24979	1.70035	0.000189736	0.00784827	up	yes
ENSBTAG00000014668	NAGK	5670	ENSBTAT00000019528	GO:0045127(N-acetylglucosamine kinase activity)	00520(Amino sugar and nucleotide sugar metabolism);01100(Metabolic pathways)	K00884	EC:2.7.1.59	N-acetylglucosamine kinase [Source:VGNC Symbol;Acc:VGNC:31868]	protein_coding	14.3157	9.13693	12.8615	2.04675	3.49456	4.07042	3.77811	1.91766	0.000190236	0.0078517	up	yes
ENSBTAG00000017037	PKN1	39124;39123;39125	ENSBTAT00000070272;ENSBTAT00000081423;ENSBTAT00000022652	GO:0001782(B cell homeostasis);GO:0001783(B cell apoptotic process);GO:0001933(negative regulation of protein phosphorylation);GO:0002634(regulation of germinal center formation);GO:0002637(regulation of immunoglobulin production);GO:0003014(renal system process);GO:0003682(chromatin binding);GO:0004672(protein kinase activity);GO:0004674(protein serine/threonine kinase activity);GO:0005080(prote…	04151(PI3K-Akt signaling pathway);04621(NOD-like receptor signaling pathway);05132(Salmonella infection);05135(Yersinia infection);05135(Yersinia infection)	K06071	EC:2.7.11.13	protein kinase N1 [Source:VGNC Symbol;Acc:VGNC:32945]	protein_coding	0.0705842	0.260533	0.349111	0	0	0	2267.43	11.1468	0.00019251	0.00792823	up	yes
ENSBTAG00000039476	ENSBTAG00000039476	6065	ENSBTAT00000033059	GO:0002437(inflammatory response to antigenic stimulus);GO:0005125(cytokine activity);GO:0005576(extracellular region);GO:0005615(extracellular space);GO:0005654(nucleoplasm);GO:0006954(inflammatory response);GO:0006955(immune response);GO:0010628(positive regulation of gene expression);GO:0019221(cytokine-mediated signaling pathway);GO:0071222(cellular response to lipopolysaccharide)	NA	NA	NA		protein_coding	0	0	0	4.18063	1.19551	0	5.58021e-05	-14.1293	0.000195862	0.00804871	down	yes
ENSBTAG00000002799	SLC39A5	35931;35933	ENSBTAT00000065123;ENSBTAT00000080619	GO:0001654(eye development);GO:0016020(membrane);GO:0016323(basolateral plasma membrane);GO:0030001(metal ion transport);GO:0030509(BMP signaling pathway);GO:0034224(cellular response to zinc ion starvation);GO:0046873(metal ion transmembrane transporter activity);GO:0048026(positive regulation of mRNA splicing, via spliceosome);GO:0055085(transmembrane transport);GO:0055085(transmembrane transpo…	NA	NA	NA	solute carrier family 39 member 5 [Source:VGNC Symbol;Acc:VGNC:34865]	protein_coding	9.90586e-05	0.000130691	0.000615995	1.53113	0.962018	6.6594e-06	0.000339226	-11.5255	0.00019728	0.00808934	down	yes
ENSBTAG00000055051	RNF125	26020	ENSBTAT00000074683	GO:0000139(Golgi membrane);GO:0000209(protein polyubiquitination);GO:0002039(p53 binding);GO:0006511(ubiquitin-dependent protein catabolic process);GO:0008270(zinc ion binding);GO:0031624(ubiquitin conjugating enzyme binding);GO:0032480(negative regulation of type I interferon production);GO:0034098(VCP-NPL4-UFD1 AAA ATPase complex);GO:0039536(negative regulation of RIG-I signaling pathway);GO:00…	04622(RIG-I-like receptor signaling pathway)	K12170	EC:2.3.2.27	ring finger protein 125 [Source:VGNC Symbol;Acc:VGNC:34017]	protein_coding	1.12667	1.36495	1.4714	4.46956	2.30976	7.24607	0.282561	-1.82337	0.000199507	0.0081629	down	yes
ENSBTAG00000002011	KIAA0895	34066	ENSBTAT00000002605	NA	NA	NA	NA	KIAA0895 [Source:VGNC Symbol;Acc:VGNC:30557]	protein_coding	14.7298	19.1686	19.8485	7.48935	7.40802	9.69084	2.18589	1.12822	0.000219834	0.00897514	up	yes
ENSBTAG00000012955	TRUB1	28431	ENSBTAT00000017209	GO:0001522(pseudouridine synthesis);GO:0003723(RNA binding);GO:0005634(nucleus);GO:0005829(cytosol);GO:0006396(RNA processing);GO:0006400(tRNA modification);GO:0009451(RNA modification);GO:0009982(pseudouridine synthase activity);GO:0070883(pre-miRNA binding);GO:1990481(mRNA pseudouridine synthesis);GO:2000633(positive regulation of pre-miRNA processing)	NA	K03177	EC:5.4.99.25	TruB pseudouridine synthase family member 1 [Source:VGNC Symbol;Acc:VGNC:36404]	protein_coding	13.4152	14.3775	7.82486	1.06768	3.62439	2.81266	4.74601	2.24671	0.000228026	0.00926645	up	yes
ENSBTAG00000044032	KDM2A	30744	ENSBTAT00000072713	GO:0003677(DNA binding);GO:0005515(protein binding);GO:0005654(nucleoplasm);GO:0006303(double-strand break repair via nonhomologous end joining);GO:0008270(zinc ion binding);GO:0010944(negative regulation of transcription by competitive promoter binding);GO:0032922(circadian regulation of gene expression);GO:0042752(regulation of circadian rhythm);GO:0045322(unmethylated CpG binding);GO:0051864(h…	NA	K10276	EC:1.14.11.27	lysine demethylase 2A [Source:VGNC Symbol;Acc:VGNC:56269]	protein_coding	1.51264	2.24201	3.05878	9.89952	5.56089	4.00327	0.350058	-1.51433	0.000228443	0.00926645	down	yes
ENSBTAG00000013776	ITPA	8763;8765	ENSBTAT00000018301;ENSBTAT00000079343	GO:0009143(nucleoside triphosphate catabolic process);GO:0047429(nucleoside triphosphate diphosphatase activity);GO:0047429(nucleoside triphosphate diphosphatase activity)	00230(Purine metabolism);00983(Drug metabolism - other enzymes);01100(Metabolic pathways);01100(Metabolic pathways)	NA	NA	inosine triphosphatase [Source:VGNC Symbol;Acc:VGNC:30342]	protein_coding	34.016	33.9747	29.4959	14.1518	17.0697	15.728	2.07641	1.05409	0.000231257	0.0093404	up	yes
ENSBTAG00000036349	CCDC160	241	ENSBTAT00000050851	NA	NA	NA	NA	coiled-coil domain containing 160 [Source:VGNC Symbol;Acc:VGNC:26864]	protein_coding	2.23996	2.39208	5.16226	18.861	6.61407	13.8274	0.249203	-2.00461	0.000236895	0.00954768	down	yes
ENSBTAG00000006063	TMEM230	8695	ENSBTAT00000007965	GO:0005768(endosome);GO:0005769(early endosome);GO:0005770(late endosome);GO:0005776(autophagosome);GO:0005794(Golgi apparatus);GO:0005802(trans-Golgi network);GO:0008021(synaptic vesicle);GO:0012505(endomembrane system);GO:0016020(membrane);GO:0016021(integral component of membrane);GO:0030054(cell junction);GO:0031410(cytoplasmic vesicle);GO:0045202(synapse);GO:0048489(synaptic vesicle transpor…	NA	NA	NA	transmembrane protein 230 [Source:NCBI gene (formerly Entrezgene);Acc:515498]	protein_coding	45.3696	36.5111	37.6651	19.2736	15.3052	24.0846	2.03783	1.02703	0.000240177	0.00965932	up	yes
ENSBTAG00000034140	MEGF11	3749;3750	ENSBTAT00000075029;ENSBTAT00000036967	GO:0005515(protein binding);GO:0005515(protein binding)	NA	NA	NA	multiple EGF like domains 11 [Source:VGNC Symbol;Acc:VGNC:55123]	protein_coding	0	0	0	0	0.810929	0.654346	0.00020474	-12.2539	0.000248702	0.00998089	down	yes
ENSBTAG00000017123	ZNF354B	38779;38778	ENSBTAT00000022760;ENSBTAT00000073262	GO:0006355(regulation of DNA-templated transcription);GO:0006355(regulation of DNA-templated transcription)	05168(Herpes simplex virus 1 infection);05168(Herpes simplex virus 1 infection)	NA	NA	zinc finger protein 354B [Source:HGNC Symbol;Acc:HGNC:17197]	protein_coding	61.8707	46.2228	39.4985	21.5023	14.9954	28.6826	2.26436	1.17911	0.000255331	0.0102074	up	yes
ENSBTAG00000010579	ACADL	20531	ENSBTAT00000013988	GO:0003995(acyl-CoA dehydrogenase activity);GO:0004466(long-chain-acyl-CoA dehydrogenase activity);GO:0016627(oxidoreductase activity, acting on the CH-CH group of donors);GO:0042758(long-chain fatty acid catabolic process);GO:0050660(flavin adenine dinucleotide binding)	00071(Fatty acid degradation);01100(Metabolic pathways);01212(Fatty acid metabolism);03320(PPAR signaling pathway)	K00255	EC:1.3.8.8	acyl-CoA dehydrogenase long chain [Source:VGNC Symbol;Acc:VGNC:25523]	protein_coding	2.25736	0	2.03185	0	0	0	14297.4	13.8035	0.000268073	0.0106227	up	yes
ENSBTAG00000014482	FAF1	32812;32816	ENSBTAT00000019259;ENSBTAT00000075939	GO:0005515(protein binding);GO:0005515(protein binding)	04217(Necroptosis);04217(Necroptosis)	NA	NA	Fas associated factor 1 [Source:VGNC Symbol;Acc:VGNC:28705]	protein_coding	4.69412	3.91359	5.11555	0.992543	1.83739	1.3707	3.26695	1.70794	0.000274167	0.0108414	up	yes
ENSBTAG00000013982	UACA	3822;3827;3823	ENSBTAT00000074550;ENSBTAT00000077301;ENSBTAT00000075718	GO:0005515(protein binding);GO:0005654(nucleoplasm);GO:0005829(cytosol);GO:0097190(apoptotic signaling pathway);GO:1901222(regulation of NIK/NF-kappaB signaling);GO:1901222(regulation of NIK/NF-kappaB signaling)	NA	NA	NA	uveal autoantigen with coiled-coil domains and ankyrin repeats [Source:VGNC Symbol;Acc:VGNC:36558]	protein_coding	13.1556	9.62667	9.0056	2.68075	4.85131	4.72197	2.59407	1.37522	0.000277041	0.0109321	up	yes
ENSBTAG00000019614	FAM76A	21005	ENSBTAT00000026131	GO:0005654(nucleoplasm)	NA	NA	NA	family with sequence similarity 76 member A [Source:VGNC Symbol;Acc:VGNC:28827]	protein_coding	8.10184	9.49047	10.7731	1.47867	3.50649	1.8555	4.14659	2.05193	0.000279288	0.0109978	up	yes
ENSBTAG00000000888	SPTA1	31280	ENSBTAT00000061417	GO:0002260(lymphocyte homeostasis);GO:0005509(calcium ion binding);GO:0005515(protein binding);GO:0006779(porphyrin-containing compound biosynthetic process);GO:0007009(plasma membrane organization);GO:0008091(spectrin);GO:0008360(regulation of cell shape);GO:0014731(spectrin-associated cytoskeleton);GO:0016020(membrane);GO:0030036(actin cytoskeleton organization);GO:0030097(hemopoiesis);GO:00308…	04210(Apoptosis)	NA	NA	spectrin alpha, erythrocytic 1 [Source:VGNC Symbol;Acc:VGNC:35250]	protein_coding	0	0	0	0.09302	0.111618	0.171344	0.000797911	-10.2915	0.000283887	0.0111399	down	yes
ENSBTAG00000006757	CA11	16456	ENSBTAT00000008890	GO:0004089(carbonate dehydratase activity);GO:0008270(zinc ion binding);GO:0016323(basolateral plasma membrane)	NA	NA	NA	carbonic anhydrase 11 [Source:VGNC Symbol;Acc:VGNC:26649]	protein_coding	0	0	0	0.478645	0.936086	0.128415	0.000194408	-12.3286	0.000284237	0.0111399	down	yes
ENSBTAG00000052226	ENSBTAG00000052226	13338	ENSBTAT00000081641	NA	NA	NA	NA		protein_coding	12.1835	17.3208	17.2226	70.453	30.9599	40.821	0.328522	-1.60594	0.000284669	0.0111399	down	yes
ENSBTAG00000009804	ERP44	41765;41764	ENSBTAT00000083069;ENSBTAT00000012930	GO:0003756(protein disulfide isomerase activity);GO:0005788(endoplasmic reticulum lumen);GO:0005789(endoplasmic reticulum membrane);GO:0005793(endoplasmic reticulum-Golgi intermediate compartment);GO:0006457(protein folding);GO:0006986(response to unfolded protein);GO:0009100(glycoprotein metabolic process);GO:0009986(cell surface);GO:0034976(response to endoplasmic reticulum stress);GO:0034976(r…	NA	NA	NA	endoplasmic reticulum protein 44 [Source:VGNC Symbol;Acc:VGNC:28597]	protein_coding	11.9853	5.6526	5.98055	2.28992	1.23587	2.61029	3.84911	1.94452	0.000295809	0.0115042	up	yes
ENSBTAG00000004384	APOF	35917	ENSBTAT00000005751	GO:0005615(extracellular space)	NA	NA	NA	apolipoprotein F [Source:VGNC Symbol;Acc:VGNC:55845]	protein_coding	0	0.678932	3.83603	0	0	0	15049.9	13.8775	0.000307993	0.0118801	up	yes
ENSBTAG00000020001	MEIOB	26655;26656	ENSBTAT00000065143;ENSBTAT00000037536	GO:0000712(resolution of meiotic recombination intermediates);GO:0000724(double-strand break repair via homologous recombination);GO:0003682(chromatin binding);GO:0003697(single-stranded DNA binding);GO:0005737(cytoplasm);GO:0007129(homologous chromosome pairing at meiosis);GO:0007140(male meiotic nuclear division);GO:0007141(male meiosis I);GO:0007144(female meiosis I);GO:0008310(single-stranded…	NA	NA	NA	meiosis specific with OB-fold [Source:VGNC Symbol;Acc:VGNC:59349]	protein_coding	0.0143865	0	0	0.775447	0.137644	0.872888	0.00805524	-6.95586	0.0003176	0.0122257	down	yes
ENSBTAG00000043561	COX1	16	ENSBTAT00000060569	GO:0004129(cytochrome-c oxidase activity);GO:0005739(mitochondrion);GO:0005743(mitochondrial inner membrane);GO:0005750(mitochondrial respiratory chain complex III);GO:0005751(mitochondrial respiratory chain complex IV);GO:0009060(aerobic respiration);GO:0016021(integral component of membrane);GO:0020037(heme binding);GO:0031966(mitochondrial membrane);GO:0045277(respiratory chain complex IV)	00190(Oxidative phosphorylation);01100(Metabolic pathways);04260(Cardiac muscle contraction);04714(Thermogenesis);04932(Non-alcoholic fatty liver disease);05010(Alzheimer disease);05012(Parkinson disease);05014(Amyotrophic lateral sclerosis);05016(Huntington disease);05020(Prion disease);05022(Pathways of neurodegeneration - multiple diseases)	K02256	EC:7.1.1.9	cytochrome c oxidase subunit I [Source:NCBI gene (formerly Entrezgene);Acc:3283879]	protein_coding	1901.67	1743.48	2742.21	7557.72	2875.04	3547.54	0.456883	-1.1301	0.000329425	0.0126037	down	yes
ENSBTAG00000053348	ENSBTAG00000053348	41568	ENSBTAT00000076436	NA	NA	NA	NA		lncRNA	1.64724	0.235483	0.380244	0	0	0	7543.21	12.881	0.000333435	0.012706	up	yes
ENSBTAG00000031967	AMPH	34381;34383	ENSBTAT00000069410;ENSBTAT00000077662	GO:0005515(protein binding);GO:0005543(phospholipid binding);GO:0005737(cytoplasm);GO:0031256(leading edge membrane);GO:0031256(leading edge membrane)	04144(Endocytosis);04666(Fc gamma R-mediated phagocytosis);04666(Fc gamma R-mediated phagocytosis)	NA	NA	amphiphysin [Source:VGNC Symbol;Acc:VGNC:25875]	protein_coding	0	0	0	1.49042	0.231441	0	0.00017423	-12.4867	0.000333447	0.012706	down	yes
ENSBTAG00000010928	CSRNP2	35423	ENSBTAT00000014517	GO:0001228(DNA-binding transcription activator activity, RNA polymerase II-specific);GO:0003700(DNA-binding transcription factor activity);GO:0005634(nucleus);GO:0019902(phosphatase binding);GO:0043565(sequence-specific DNA binding);GO:0045944(positive regulation of transcription by RNA polymerase II)	NA	NA	NA	cysteine and serine rich nuclear protein 2 [Source:VGNC Symbol;Acc:VGNC:55043]	protein_coding	13.9569	10.5762	11.8758	41.6885	20.8139	19.1045	0.44615	-1.1644	0.0003476	0.0132186	down	yes
ENSBTAG00000002817	SLC46A1	17519	ENSBTAT00000035283	GO:0005737(cytoplasm);GO:0005768(endosome);GO:0005886(plasma membrane);GO:0008517(folic acid transmembrane transporter activity);GO:0015078(proton transmembrane transporter activity);GO:0015232(heme transmembrane transporter activity);GO:0015350(methotrexate transmembrane transporter activity);GO:0015884(folic acid transport);GO:0015886(heme transport);GO:0016021(integral component of membrane);G…	01523(Antifolate resistance);04977(Vitamin digestion and absorption);04978(Mineral absorption)	NA	NA	solute carrier family 46 member 1 [Source:VGNC Symbol;Acc:VGNC:34884]	protein_coding	0.618186	0.495059	0.509673	2.07069	1.44585	3.06133	0.246724	-2.01903	0.000351649	0.0133002	down	yes
ENSBTAG00000009933	DTX3L	2287;2286	ENSBTAT00000077678;ENSBTAT00000013108	GO:0002230(positive regulation of defense response to virus by host);GO:0004842(ubiquitin-protein transferase activity);GO:0004857(enzyme inhibitor activity);GO:0005634(nucleus);GO:0005654(nucleoplasm);GO:0005737(cytoplasm);GO:0005764(lysosome);GO:0005769(early endosome);GO:0005829(cytosol);GO:0006302(double-strand break repair);GO:0006511(ubiquitin-dependent protein catabolic process);GO:0006974…	04330(Notch signaling pathway);04330(Notch signaling pathway)	K06058	EC:2.3.2.27	deltex E3 ubiquitin ligase 3L [Source:VGNC Symbol;Acc:VGNC:28239]	protein_coding	0.772054	0.388099	0.0119797	0	0	0	3907.11	11.9319	0.000351861	0.0133002	up	yes
ENSBTAG00000018180	C5H12orf50	35128	ENSBTAT00000047880	NA	NA	NA	NA	chromosome 5 C12orf50 homolog [Source:VGNC Symbol;Acc:VGNC:55852]	protein_coding	0	0	0	5.2417	0.686039	0	5.06095e-05	-14.2702	0.000357027	0.0134685	down	yes
ENSBTAG00000050920	ENSBTAG00000050920	16692	ENSBTAT00000031816	GO:0006355(regulation of DNA-templated transcription)	05168(Herpes simplex virus 1 infection)	NA	NA		protein_coding	3.42495	4.74262	3.34232	12.4781	6.63923	9.02885	0.408933	-1.29006	0.000362127	0.0136065	down	yes
ENSBTAG00000017741	HACD4	41287	ENSBTAT00000023587	GO:0005783(endoplasmic reticulum);GO:0018812(3-hydroxyacyl-CoA dehydratase activity);GO:0019899(enzyme binding);GO:0030497(fatty acid elongation);GO:0042761(very long-chain fatty acid biosynthetic process)	00062(Fatty acid elongation);01040(Biosynthesis of unsaturated fatty acids);01100(Metabolic pathways);01212(Fatty acid metabolism)	K10703	EC:4.2.1.134	3-hydroxyacyl-CoA dehydratase 4 [Source:VGNC Symbol;Acc:VGNC:58600]	protein_coding	18.3261	21.7824	20.4602	9.86191	7.37061	11.6613	2.09625	1.06781	0.000363608	0.0136079	up	yes
ENSBTAG00000021879	VCL	29616;29618	ENSBTAT00000061210;ENSBTAT00000079898	GO:0002009(morphogenesis of an epithelium);GO:0002102(podosome);GO:0002162(dystroglycan binding);GO:0003779(actin binding);GO:0005198(structural molecule activity);GO:0005737(cytoplasm);GO:0005886(plasma membrane);GO:0005911(cell-cell junction);GO:0005912(adherens junction);GO:0005916(fascia adherens);GO:0005925(focal adhesion);GO:0007155(cell adhesion);GO:0015629(actin cytoskeleton);GO:0030032(l…	04510(Focal adhesion);04520(Adherens junction);04670(Leukocyte transendothelial migration);04810(Regulation of actin cytoskeleton);05100(Bacterial invasion of epithelial cells);05146(Amoebiasis);05146(Amoebiasis)	NA	NA	vinculin [Source:VGNC Symbol;Acc:VGNC:36779]	protein_coding	3.01795	2.25759	4.2525	17.134	5.45866	6.1289	0.331738	-1.59188	0.000366473	0.013688	down	yes
ENSBTAG00000021829	GM2A	40656	ENSBTAT00000029099	GO:0004563(beta-N-acetylhexosaminidase activity);GO:0005829(cytosol);GO:0006689(ganglioside catabolic process);GO:0007611(learning or memory);GO:0008047(enzyme activator activity);GO:0009313(oligosaccharide catabolic process);GO:0019915(lipid storage);GO:0043231(intracellular membrane-bounded organelle);GO:0050877(nervous system process);GO:0050885(neuromuscular process controlling balance);GO:00…	04142(Lysosome)	NA	NA	GM2 ganglioside activator [Source:VGNC Symbol;Acc:VGNC:29431]	protein_coding	7.25873	5.26303	1.91201	7.86277	27.7432	30.4931	0.218366	-2.19518	0.000367986	0.0137091	down	yes
ENSBTAG00000010822	PLCXD3	21758	ENSBTAT00000014357	GO:0006629(lipid metabolic process);GO:0008081(phosphoric diester hydrolase activity)	NA	NA	NA	phosphatidylinositol specific phospholipase C X domain containing 3 [Source:VGNC Symbol;Acc:VGNC:32994]	protein_coding	1.12342	1.28658	0	0	0	0	8033.33	12.9718	0.000369014	0.0137091	up	yes
ENSBTAG00000017894	CAD	6421	ENSBTAT00000023783	GO:0004070(aspartate carbamoyltransferase activity);GO:0004088(carbamoyl-phosphate synthase (glutamine-hydrolyzing) activity);GO:0004151(dihydroorotase activity);GO:0005524(ATP binding);GO:0005634(nucleus);GO:0005829(cytosol);GO:0006207('de novo' pyrimidine nucleobase biosynthetic process);GO:0006225(UDP biosynthetic process);GO:0006520(cellular amino acid metabolic process);GO:0006541(glutamine …	00240(Pyrimidine metabolism);00250(Alanine, aspartate and glutamate metabolism);01100(Metabolic pathways);01240(Biosynthesis of cofactors)	K11540	EC:2.1.3.2;EC:3.5.2.3;EC:6.3.5.5	carbamoyl-phosphate synthetase 2, aspartate transcarbamylase, and dihydroorotase [Source:VGNC Symbol;Acc:VGNC:59209]	protein_coding	3.28795	2.52053	3.44906	9.69203	7.85349	4.13668	0.426965	-1.22781	0.000369806	0.0137091	down	yes
ENSBTAG00000034384	VWA3B	5476	ENSBTAT00000025796	GO:0005654(nucleoplasm);GO:0005829(cytosol)	NA	NA	NA	von Willebrand factor A domain containing 3B [Source:VGNC Symbol;Acc:VGNC:50129]	protein_coding	0.216126	0.124888	0.28345	0	0	0	2081.55	11.0234	0.000369947	0.0137091	up	yes
ENSBTAG00000050090	ENSBTAG00000050090	16037	ENSBTAT00000083668	GO:0005125(cytokine activity);GO:0007259(receptor signaling pathway via JAK-STAT);GO:0050778(positive regulation of immune response);GO:0051607(defense response to virus)	04060(Cytokine-cytokine receptor interaction);04630(JAK-STAT signaling pathway)	NA	NA		protein_coding	2.40181	1.36678	1.53926	0	0	0	17692.8	14.1109	0.000373056	0.0137653	up	yes
ENSBTAG00000051174	ENSBTAG00000051174	11487	ENSBTAT00000023143	GO:0004721(phosphoprotein phosphatase activity);GO:0004722(protein serine/threonine phosphatase activity);GO:0005634(nucleus);GO:0005847(mRNA cleavage and polyadenylation specificity factor complex);GO:0006369(termination of RNA polymerase II transcription);GO:0006378(mRNA polyadenylation);GO:0006397(mRNA processing);GO:0008420(RNA polymerase II CTD heptapeptide repeat phosphatase activity);GO:00…	NA	NA	NA		protein_coding	49.0357	48.1364	59.854	29.8847	18.7065	17.2643	2.3844	1.25363	0.000373652	0.0137653	up	yes
ENSBTAG00000002703	ATP6V1A	2168;2169	ENSBTAT00000068126;ENSBTAT00000055158	GO:0000166(nucleotide binding);GO:0000221(vacuolar proton-transporting V-type ATPase, V1 domain);GO:0005524(ATP binding);GO:0005654(nucleoplasm);GO:0005737(cytoplasm);GO:0005764(lysosome);GO:0005829(cytosol);GO:0005886(plasma membrane);GO:0005902(microvillus);GO:0006811(ion transport);GO:0006879(cellular iron ion homeostasis);GO:0015986(proton motive force-driven ATP synthesis);GO:0016020(membran…	00190(Oxidative phosphorylation);01100(Metabolic pathways);04145(Phagosome);04150(mTOR signaling pathway);04721(Synaptic vesicle cycle);04966(Collecting duct acid secretion);05165(Human papillomavirus infection);05323(Rheumatoid arthritis);05323(Rheumatoid arthritis)	K02145	EC:7.1.2.2	ATPase H+ transporting V1 subunit A [Source:VGNC Symbol;Acc:VGNC:26316]	protein_coding	18.1389	15.7117	17.2911	11.2764	7.27294	6.33867	2.05488	1.03905	0.000379374	0.0139488	up	yes
ENSBTAG00000000494	PDE4D	21628;21627	ENSBTAT00000086988;ENSBTAT00000072751	GO:0004114(3',5'-cyclic-nucleotide phosphodiesterase activity);GO:0004115(3',5'-cyclic-AMP phosphodiesterase activity);GO:0005829(cytosol);GO:0005886(plasma membrane);GO:0007165(signal transduction);GO:0008081(phosphoric diester hydrolase activity);GO:0030552(cAMP binding);GO:0032729(positive regulation of interferon-gamma production);GO:0032743(positive regulation of interleukin-2 production);GO…	00230(Purine metabolism);01100(Metabolic pathways);04024(cAMP signaling pathway);04928(Parathyroid hormone synthesis, secretion and action);05032(Morphine addiction);05032(Morphine addiction)	K13293	EC:3.1.4.53	phosphodiesterase 4D [Source:VGNC Symbol;Acc:VGNC:32677]	protein_coding	0.0159602	0	0	0.129263	0.621045	0.326439	0.0148226	-6.07606	0.000386123	0.0141693	down	yes
ENSBTAG00000015449	PPEF2	38291	ENSBTAT00000020539	GO:0004721(phosphoprotein phosphatase activity);GO:0005506(iron ion binding);GO:0005509(calcium ion binding);GO:0010801(negative regulation of peptidyl-threonine phosphorylation);GO:0016787(hydrolase activity);GO:0030145(manganese ion binding);GO:0030544(Hsp70 protein binding);GO:0031435(mitogen-activated protein kinase kinase kinase binding);GO:0043409(negative regulation of MAPK cascade);GO:005…	NA	K13807	EC:3.1.3.16	protein phosphatase with EF-hand domain 2 [Source:VGNC Symbol;Acc:VGNC:53771]	protein_coding	8.60771	4.38975	7.42859	1.36288	2.52649	2.11288	3.40307	1.76683	0.000410294	0.0150271	up	yes
ENSBTAG00000018735	C13H20orf27	8745;8746	ENSBTAT00000024937;ENSBTAT00000075553	GO:0008157(protein phosphatase 1 binding);GO:0030511(positive regulation of transforming growth factor beta receptor signaling pathway);GO:1901224(positive regulation of NIK/NF-kappaB signaling);GO:1901224(positive regulation of NIK/NF-kappaB signaling)	NA	NA	NA	chromosome 13 C20orf27 homolog [Source:VGNC Symbol;Acc:VGNC:49171]	protein_coding	51.3584	39.3148	35.9436	18.7936	20.1062	23.1617	2.04018	1.0287	0.000427278	0.0155875	up	yes
ENSBTAG00000014357	SDC2	10420;10421;10422;10419	ENSBTAT00000084329;ENSBTAT00000019090;ENSBTAT00000069051;ENSBTAT00000072257	GO:0007399(nervous system development);GO:0009986(cell surface);GO:0016020(membrane);GO:0016021(integral component of membrane);GO:0016477(cell migration);GO:0030154(cell differentiation);GO:0048813(dendrite morphogenesis);GO:0048814(regulation of dendrite morphogenesis);GO:0048814(regulation of dendrite morphogenesis)	04514(Cell adhesion molecules);05144(Malaria);05205(Proteoglycans in cancer);05418(Fluid shear stress and atherosclerosis);05418(Fluid shear stress and atherosclerosis)	NA	NA	syndecan 2 [Source:VGNC Symbol;Acc:VGNC:34379]	protein_coding	16.9478	13.7911	13.7904	4.22248	5.50983	7.52391	2.58048	1.36764	0.000428074	0.0155875	up	yes
ENSBTAG00000054998	ENSBTAG00000054998	22237	ENSBTAT00000072743	NA	NA	NA	NA		protein_coding	9.70332	8.6178	12.1462	30.6635	14.2134	26.3779	0.427582	-1.22573	0.000443434	0.0160847	down	yes
ENSBTAG00000013099	ALDOC	17530	ENSBTAT00000017416	GO:0004332(fructose-bisphosphate aldolase activity);GO:0006094(gluconeogenesis);GO:0006096(glycolytic process);GO:0008092(cytoskeletal protein binding);GO:0030388(fructose 1,6-bisphosphate metabolic process);GO:0030855(epithelial cell differentiation)	00010(Glycolysis / Gluconeogenesis);00030(Pentose phosphate pathway);00051(Fructose and mannose metabolism);01100(Metabolic pathways);01200(Carbon metabolism);01230(Biosynthesis of amino acids);04066(HIF-1 signaling pathway)	K01623	EC:4.1.2.13	aldolase, fructose-bisphosphate C [Source:VGNC Symbol;Acc:VGNC:25823]	protein_coding	33.2776	28.7553	26.3101	37.789	80.392	67.644	0.47541	-1.07276	0.000445742	0.0161374	down	yes
ENSBTAG00000020490	NACC2	7097	ENSBTAT00000081805	GO:0000122(negative regulation of transcription by RNA polymerase II);GO:0000785(chromatin);GO:0000978(RNA polymerase II cis-regulatory region sequence-specific DNA binding);GO:0001227(DNA-binding transcription repressor activity, RNA polymerase II-specific);GO:0003677(DNA binding);GO:0005515(protein binding);GO:0005634(nucleus);GO:0005730(nucleolus);GO:0005739(mitochondrion);GO:0008285(negative …	NA	NA	NA	NACC family member 2 [Source:VGNC Symbol;Acc:VGNC:31862]	protein_coding	0	0	0	0.278218	0.491333	0.192468	0.000311844	-11.6469	0.000453606	0.0163593	down	yes
ENSBTAG00000050162	ENSBTAG00000050162	7955	ENSBTAT00000082487	NA	NA	NA	NA		lncRNA	6.09654	4.84377	5.56854	15.3281	10.946	10.9137	0.443932	-1.17159	0.000469385	0.0168639	down	yes
ENSBTAG00000047794	DNAH1	23991	ENSBTAT00000066095	GO:0005524(ATP binding);GO:0007018(microtubule-based movement);GO:0008569(minus-end-directed microtubule motor activity);GO:0030286(dynein complex)	05014(Amyotrophic lateral sclerosis);05016(Huntington disease);05022(Pathways of neurodegeneration - multiple diseases)	NA	NA	dynein axonemal heavy chain 1 [Source:VGNC Symbol;Acc:VGNC:28122]	protein_coding	0	0	0	0.242174	0.321978	0	0.000531772	-10.8769	0.000473304	0.0169723	down	yes
ENSBTAG00000015125	KLK5	16627;16626	ENSBTAT00000070524;ENSBTAT00000027772	GO:0002803(positive regulation of antibacterial peptide production);GO:0004252(serine-type endopeptidase activity);GO:0005615(extracellular space);GO:0006508(proteolysis);GO:0008233(peptidase activity);GO:0045745(positive regulation of G protein-coupled receptor signaling pathway);GO:0097209(epidermal lamellar body);GO:0097209(epidermal lamellar body)	NA	NA	NA	kallikrein related peptidase 5 [Source:VGNC Symbol;Acc:VGNC:30679]	protein_coding	3.80876	5.27117	2.17524	6.75969	18.7081	14.1848	0.283845	-1.81683	0.00047505	0.0170026	down	yes
ENSBTAG00000011857	PPM1H	35796	ENSBTAT00000015736	GO:0004721(phosphoprotein phosphatase activity);GO:0004722(protein serine/threonine phosphatase activity);GO:0005634(nucleus);GO:0005654(nucleoplasm);GO:0005737(cytoplasm);GO:0006470(protein dephosphorylation);GO:0042802(identical protein binding);GO:0045202(synapse);GO:0098978(glutamatergic synapse)	NA	K17503	EC:3.1.3.16	protein phosphatase, Mg2+/Mn2+ dependent 1H [Source:VGNC Symbol;Acc:VGNC:33214]	protein_coding	5.10111	6.0161	4.12586	1.25845	1.97951	0.970835	3.62172	1.85667	0.000479289	0.0171219	up	yes
ENSBTAG00000011973	DCAF16	37815	ENSBTAT00000015886	GO:0080008(Cul4-RING E3 ubiquitin ligase complex)	NA	NA	NA	DDB1 and CUL4 associated factor 16 [Source:VGNC Symbol;Acc:VGNC:27903]	protein_coding	2.33444	1.0826	2.39812	0	0	0	19383.9	14.2426	0.000484638	0.0172788	up	yes
ENSBTAG00000051538	ENSBTAG00000051538	29899	ENSBTAT00000084418	NA	NA	NA	NA		pseudogene	0.83804	0.436455	0.358583	3.899	2.70726	3.18496	0.16679	-2.5839	0.000485513	0.0172788	down	yes
ENSBTAG00000031933	ALOX12E	17863	ENSBTAT00000045286	GO:0004052(arachidonate 12(S)-lipoxygenase activity);GO:0005506(iron ion binding);GO:0005515(protein binding);GO:0016165(linoleate 13S-lipoxygenase activity);GO:0016702(oxidoreductase activity, acting on single donors with incorporation of molecular oxygen, incorporation of two atoms of oxygen);GO:0019369(arachidonic acid metabolic process);GO:0019372(lipoxygenase pathway);GO:0046872(metal ion bi…	00590(Arachidonic acid metabolism);01100(Metabolic pathways);01523(Antifolate resistance);04726(Serotonergic synapse);04750(Inflammatory mediator regulation of TRP channels)	K00458	EC:1.13.11.31	arachidonate lipoxygenase, epidermal [Source:NCBI gene (formerly Entrezgene);Acc:787450]	protein_coding	0	0	0	0.218524	0.109914	0.998179	0.000226139	-12.1105	0.000494635	0.0175703	down	yes
ENSBTAG00000012307	DTNA	25998;26004;26003;26002;25999	ENSBTAT00000084710;ENSBTAT00000048673;ENSBTAT00000082613;ENSBTAT00000079620;ENSBTAT00000085153	GO:0008270(zinc ion binding);GO:0008270(zinc ion binding)	NA	NA	NA	dystrobrevin alpha [Source:VGNC Symbol;Acc:VGNC:28231]	protein_coding	4.11583	2.70217	5.31346	1.09588	1.27981	0.301975	4.5306	2.1797	0.000496331	0.0175974	up	yes
ENSBTAG00000011602	RASAL3	39025	ENSBTAT00000015416	GO:0005737(cytoplasm);GO:0007165(signal transduction);GO:0042802(identical protein binding);GO:0043087(regulation of GTPase activity);GO:0046580(negative regulation of Ras protein signal transduction);GO:0051142(positive regulation of NK T cell proliferation);GO:0098562(cytoplasmic side of membrane)	04014(Ras signaling pathway)	NA	NA	RAS protein activator like 3 [Source:VGNC Symbol;Acc:VGNC:33739]	protein_coding	3.18974	3.89841	3.73677	1.08504	0.636108	1.57474	3.28438	1.71562	0.000503431	0.0178156	up	yes
ENSBTAG00000009110	ENSBTAG00000009110	13860	ENSBTAT00000012008	NA	03013(RNA transport)	NA	NA		pseudogene	19.3515	24.3623	11.6128	4.91446	3.89109	6.34295	3.65228	1.8688	0.000508732	0.0179359	up	yes
ENSBTAG00000038333	RBM23	4005;4004	ENSBTAT00000023525;ENSBTAT00000082396	GO:0003676(nucleic acid binding);GO:0003723(RNA binding);GO:0005634(nucleus);GO:0006397(mRNA processing);GO:0045893(positive regulation of DNA-templated transcription);GO:0048024(regulation of mRNA splicing, via spliceosome);GO:0048024(regulation of mRNA splicing, via spliceosome)	NA	NA	NA	RNA binding motif protein 23 [Source:VGNC Symbol;Acc:VGNC:52812]	protein_coding	3.3075	4.14247	3.43728	6.76277	9.0691	7.57468	0.465137	-1.10427	0.000513254	0.0180615	down	yes
ENSBTAG00000050967	AADAT	41077	ENSBTAT00000085694	GO:0003824(catalytic activity);GO:0009058(biosynthetic process);GO:0030170(pyridoxal phosphate binding)	00310(Lysine degradation);00380(Tryptophan metabolism);01100(Metabolic pathways);01210(2-Oxocarboxylic acid metabolism)	K00825	EC:2.6.1.39;EC:2.6.1.7	aminoadipate aminotransferase [Source:NCBI gene (formerly Entrezgene);Acc:508929]	protein_coding	26.2593	19.8617	20.8024	7.01035	10.7161	11.0713	2.32391	1.21655	0.000514233	0.0180623	up	yes
ENSBTAG00000005456	TTK	42605	ENSBTAT00000048817	GO:0000776(kinetochore);GO:0004672(protein kinase activity);GO:0004712(protein serine/threonine/tyrosine kinase activity);GO:0005515(protein binding);GO:0005524(ATP binding);GO:0005737(cytoplasm);GO:0006468(protein phosphorylation);GO:0007093(mitotic cell cycle checkpoint signaling);GO:0007094(mitotic spindle assembly checkpoint signaling);GO:0016321(female meiosis chromosome segregation);GO:0018…	04110(Cell cycle)	K08866	EC:2.7.12.1	TTK protein kinase [Source:VGNC Symbol;Acc:VGNC:36487]	protein_coding	5.89501	5.03297	3.51474	2.23726	1.30749	1.29036	2.98705	1.57872	0.000527063	0.0184101	up	yes
ENSBTAG00000040058	ORC5	33908	ENSBTAT00000048911	GO:0000785(chromatin);GO:0000808(origin recognition complex);GO:0005634(nucleus);GO:0005654(nucleoplasm);GO:0005664(nuclear origin of replication recognition complex);GO:0005829(cytosol);GO:0006260(DNA replication);GO:0006275(regulation of DNA replication)	04110(Cell cycle)	NA	NA	origin recognition complex subunit 5 [Source:VGNC Symbol;Acc:VGNC:32450]	protein_coding	69.3815	49.5581	53.5332	32.1053	15.1678	32.1135	2.17257	1.1194	0.000532134	0.0185187	up	yes
ENSBTAG00000046837	ZNF358	39416	ENSBTAT00000066296	NA	NA	NA	NA	zinc finger protein 358 [Source:VGNC Symbol;Acc:VGNC:37257]	protein_coding	0	0	0	1.18591	0.027874	0.279205	0.000200939	-12.281	0.000537318	0.0186366	down	yes
ENSBTAG00000051039	ENSBTAG00000051039	35419	ENSBTAT00000076175	GO:0000978(RNA polymerase II cis-regulatory region sequence-specific DNA binding);GO:0000981(DNA-binding transcription factor activity, RNA polymerase II-specific);GO:0003677(DNA binding);GO:0003700(DNA-binding transcription factor activity);GO:0005634(nucleus);GO:0006355(regulation of DNA-templated transcription);GO:0006357(regulation of transcription by RNA polymerase II)	NA	NA	NA		protein_coding	0	0.828811	1.97723	0	0	0	9353.46	13.1913	0.000545599	0.0188827	up	yes
ENSBTAG00000046979	LGMN	22888	ENSBTAT00000065983	GO:0003014(renal system process);GO:0004197(cysteine-type endopeptidase activity);GO:0005576(extracellular region);GO:0005737(cytoplasm);GO:0005764(lysosome);GO:0005770(late endosome);GO:0006508(proteolysis);GO:0007613(memory);GO:0008233(peptidase activity);GO:0008284(positive regulation of cell population proliferation);GO:0008306(associative learning);GO:0010447(response to acidic pH);GO:001062…	04142(Lysosome);04612(Antigen processing and presentation)	K01369	EC:3.4.22.34	legumain [Source:VGNC Symbol;Acc:VGNC:30860]	protein_coding	11.813	22.4135	23.6592	36.4684	38.5037	44.66	0.483864	-1.04733	0.000548338	0.0189428	down	yes
ENSBTAG00000013915	DSN1	9268	ENSBTAT00000034528	GO:0000444(MIS12/MIND type complex);GO:0000776(kinetochore);GO:0001650(fibrillar center);GO:0005654(nucleoplasm);GO:0005730(nucleolus);GO:0005829(cytosol);GO:0007059(chromosome segregation);GO:0016604(nuclear body);GO:0051301(cell division)	NA	NA	NA	DSN1 component of MIS12 kinetochore complex [Source:VGNC Symbol;Acc:VGNC:28224]	protein_coding	11.3078	18.8299	13.8796	26.0059	24.0757	48.7373	0.445434	-1.16672	0.000556399	0.0191162	down	yes
ENSBTAG00000002065	TFAP2C	9013	ENSBTAT00000002671	GO:0000978(RNA polymerase II cis-regulatory region sequence-specific DNA binding);GO:0001227(DNA-binding transcription repressor activity, RNA polymerase II-specific);GO:0001228(DNA-binding transcription activator activity, RNA polymerase II-specific);GO:0003677(DNA binding);GO:0003700(DNA-binding transcription factor activity);GO:0005634(nucleus);GO:0005654(nucleoplasm);GO:0005739(mitochondrion)…	NA	NA	NA	transcription factor AP-2 gamma [Source:VGNC Symbol;Acc:VGNC:35778]	protein_coding	35.1643	32.7869	50.2554	141.137	52.2975	67.3992	0.453188	-1.14182	0.000562603	0.0192942	down	yes
ENSBTAG00000007441	SEC23IP	28498	ENSBTAT00000009785	GO:0005515(protein binding);GO:0005794(Golgi apparatus);GO:0006888(endoplasmic reticulum to Golgi vesicle-mediated transport);GO:0043231(intracellular membrane-bounded organelle);GO:0046872(metal ion binding)	NA	NA	NA	SEC23 interacting protein [Source:VGNC Symbol;Acc:VGNC:34412]	protein_coding	5.18458	5.54956	7.39544	2.3606	2.25369	2.75723	2.45941	1.29831	0.000574813	0.0196415	up	yes
ENSBTAG00000011381	SLC30A3	6420	ENSBTAT00000015117	GO:0005385(zinc ion transmembrane transporter activity);GO:0005737(cytoplasm);GO:0005764(lysosome);GO:0005765(lysosomal membrane);GO:0005768(endosome);GO:0005770(late endosome);GO:0005886(plasma membrane);GO:0006811(ion transport);GO:0006812(cation transport);GO:0006829(zinc ion transport);GO:0008021(synaptic vesicle);GO:0008324(cation transmembrane transporter activity);GO:0010043(response to zi…	NA	NA	NA	solute carrier family 30 member 3 [Source:VGNC Symbol;Acc:VGNC:34808]	protein_coding	0.125331	0	0.197558	2.0373	2.04482	1.58678	0.0569581	-4.13396	0.000594309	0.020271	down	yes
ENSBTAG00000005244	RASL11A	7648	ENSBTAT00000006899	GO:0003924(GTPase activity);GO:0005525(GTP binding);GO:0005730(nucleolus);GO:0045943(positive regulation of transcription by RNA polymerase I)	NA	NA	NA	RAS like family 11 member A [Source:VGNC Symbol;Acc:VGNC:33754]	protein_coding	44.2536	59.175	55.7026	14.2879	28.7151	16.7383	2.66367	1.41341	0.000600269	0.0204373	up	yes
ENSBTAG00000043482	7SK	23922	ENSBTAT00000060474	NA	NA	NA	NA	7SK RNA [Source:RFAM;Acc:RF00100]	misc_RNA	2.90252	3.53953	3.46806	11.3429	31.0469	11.3911	0.184268	-2.44012	0.000641934	0.021799	down	yes
ENSBTAG00000005630	VWA7	25150	ENSBTAT00000066750	NA	NA	NA	NA	von Willebrand factor A domain containing 7 [Source:VGNC Symbol;Acc:VGNC:36855]	protein_coding	0	0	0	0	0.956712	0.450119	0.000213245	-12.1952	0.000642574	0.021799	down	yes
ENSBTAG00000034633	ERO1B	29315	ENSBTAT00000001099	GO:0005783(endoplasmic reticulum);GO:0015035(protein-disulfide reductase activity);GO:0016972(thiol oxidase activity);GO:0034975(protein folding in endoplasmic reticulum);GO:0071949(FAD binding)	04141(Protein processing in endoplasmic reticulum)	NA	NA	endoplasmic reticulum oxidoreductase 1 beta [Source:VGNC Symbol;Acc:VGNC:28595]	protein_coding	1.34251	2.13092	1.09655	10.1629	3.24559	5.06735	0.24735	-2.01538	0.000665001	0.0225193	down	yes
ENSBTAG00000010691	USP39	6154;6155	ENSBTAT00000014148;ENSBTAT00000075371	GO:0000245(spliceosomal complex assembly);GO:0000398(mRNA splicing, via spliceosome);GO:0004843(cysteine-type deubiquitinase activity);GO:0005634(nucleus);GO:0005654(nucleoplasm);GO:0006397(mRNA processing);GO:0008270(zinc ion binding);GO:0016579(protein deubiquitination);GO:0046540(U4/U6 x U5 tri-snRNP complex);GO:0046540(U4/U6 x U5 tri-snRNP complex)	03040(Spliceosome);03040(Spliceosome)	NA	NA	ubiquitin specific peptidase 39 [Source:VGNC Symbol;Acc:VGNC:36728]	protein_coding	6.00038	5.96503	4.50243	9.78609	12.7128	11.0386	0.491028	-1.02612	0.000677844	0.0228742	down	yes
ENSBTAG00000051401	ENSBTAG00000051401	21488	ENSBTAT00000076137	NA	NA	NA	NA		lncRNA	0.091341	0.788537	0.743028	0	0	0	5409.69	12.4013	0.000678907	0.0228742	up	yes
ENSBTAG00000040132	PWWP3B	682	ENSBTAT00000053516	NA	NA	NA	NA	PWWP domain containing 3B [Source:VGNC Symbol;Acc:VGNC:31761]	protein_coding	0.380012	1.38952	0.033578	0	0	0	6010.37	12.5532	0.000679119	0.0228742	up	yes
ENSBTAG00000032875	BEX2	591	ENSBTAT00000046677	NA	NA	NA	NA	brain expressed X-linked 2 [Source:NCBI gene (formerly Entrezgene);Acc:767968]	protein_coding	2.12793	2.17047	1.48449	0.03588	0	0	161.173	7.33247	0.000689005	0.0230919	up	yes
ENSBTAG00000020605	SMTNL2	17775	ENSBTAT00000027457	GO:0005515(protein binding)	NA	NA	NA	smoothelin like 2 [Source:VGNC Symbol;Acc:VGNC:35037]	protein_coding	0	0	0	1.86473	0	0.316796	0.000137518	-12.8281	0.000697209	0.0232891	down	yes
ENSBTAG00000009155	SCN5A	23459;23460	ENSBTAT00000069888;ENSBTAT00000012068	GO:0001518(voltage-gated sodium channel complex);GO:0002027(regulation of heart rate);GO:0005216(ion channel activity);GO:0005248(voltage-gated sodium channel activity);GO:0005261(cation channel activity);GO:0005516(calmodulin binding);GO:0005654(nucleoplasm);GO:0005730(nucleolus);GO:0005783(endoplasmic reticulum);GO:0005886(plasma membrane);GO:0005901(caveola);GO:0006811(ion transport);GO:000681…	04261(Adrenergic signaling in cardiomyocytes);04261(Adrenergic signaling in cardiomyocytes)	NA	NA	sodium voltage-gated channel alpha subunit 5 [Source:VGNC Symbol;Acc:VGNC:34352]	protein_coding	0.874562	0.701124	0.749093	1.94592	1.34052	1.83009	0.454367	-1.13807	0.000697611	0.0232891	down	yes
ENSBTAG00000001225	RBM14	30717	ENSBTAT00000001619	GO:0002218(activation of innate immune response);GO:0003676(nucleic acid binding);GO:0003723(RNA binding);GO:0005634(nucleus);GO:0005667(transcription regulator complex);GO:0005737(cytoplasm);GO:0016575(histone deacetylation);GO:0016607(nuclear speck);GO:0030374(nuclear receptor coactivator activity);GO:0045944(positive regulation of transcription by RNA polymerase II);GO:0046600(negative regulat…	NA	NA	NA	RNA binding motif protein 14 [Source:VGNC Symbol;Acc:VGNC:56277]	protein_coding	16.6683	18.6398	24.2554	60.5181	34.3198	27.0324	0.488745	-1.03285	0.000703941	0.0234589	down	yes
ENSBTAG00000047998	COL5A1	7188	ENSBTAT00000063052	GO:0001568(blood vessel development);GO:0003007(heart morphogenesis);GO:0005201(extracellular matrix structural constituent);GO:0005581(collagen trimer);GO:0005588(collagen type V trimer);GO:0005604(basement membrane);GO:0007155(cell adhesion);GO:0008201(heparin binding);GO:0016477(cell migration);GO:0030199(collagen fibril organization);GO:0031012(extracellular matrix);GO:0032964(collagen biosyn…	04974(Protein digestion and absorption)	NA	NA	collagen type V alpha 1 chain [Source:VGNC Symbol;Acc:VGNC:58369]	protein_coding	0.090393	0.133882	0.015598	0.855545	0.469701	0.546567	0.12815	-2.96409	0.000708991	0.0235855	down	yes
ENSBTAG00000010385	ENSBTAG00000010385	2922	ENSBTAT00000013705	NA	00512(Mucin type O-glycan biosynthesis);00514(Other types of O-glycan biosynthesis);01100(Metabolic pathways)	NA	NA		protein_coding	2.8396	0	3.51763	0	0	0	21190.8	14.3711	0.000717564	0.0238287	up	yes
ENSBTAG00000003257	STK4	9391	ENSBTAT00000004221	GO:0000166(nucleotide binding);GO:0000287(magnesium ion binding);GO:0000902(cell morphogenesis);GO:0001569(branching involved in blood vessel morphogenesis);GO:0001841(neural tube formation);GO:0001934(positive regulation of protein phosphorylation);GO:0003157(endocardium development);GO:0004672(protein kinase activity);GO:0004674(protein serine/threonine kinase activity);GO:0004712(protein serin…	04010(MAPK signaling pathway);04014(Ras signaling pathway);04068(FoxO signaling pathway);05200(Pathways in cancer);05223(Non-small cell lung cancer)	NA	NA	serine/threonine kinase 4 [Source:VGNC Symbol;Acc:VGNC:35401]	protein_coding	68.736	84.1571	78.8857	27.7648	37.3327	49.3541	2.02512	1.01801	0.000732623	0.024286	up	yes
ENSBTAG00000013929	RRAD	15534	ENSBTAT00000018501	GO:0003924(GTPase activity);GO:0005525(GTP binding);GO:1901841(regulation of high voltage-gated calcium channel activity);GO:1901842(negative regulation of high voltage-gated calcium channel activity)	NA	NA	NA	RRAD, Ras related glycolysis inhibitor and calcium channel regulator [Source:VGNC Symbol;Acc:VGNC:34158]	protein_coding	17.5137	19.7942	9.06639	3.42995	4.86688	0.821873	5.08562	2.34642	0.000736409	0.0243687	up	yes
ENSBTAG00000040033	OR2AJ9	40067	ENSBTAT00000056595	GO:0004930(G protein-coupled receptor activity);GO:0004984(olfactory receptor activity);GO:0007186(G protein-coupled receptor signaling pathway);GO:0016021(integral component of membrane)	04740(Olfactory transduction)	NA	NA	olfactory receptor family 2 subfamily AJ member 9 [Source:VGNC Symbol;Acc:VGNC:100644]	protein_coding	6.60643	0.575318	0	0	0	0	23939.2	14.5471	0.000741163	0.0244831	up	yes
ENSBTAG00000004933	KLHDC2	4458	ENSBTAT00000006490	GO:0005515(protein binding);GO:0005634(nucleus);GO:0005654(nucleoplasm);GO:0016604(nuclear body);GO:0031462(Cul2-RING ubiquitin ligase complex);GO:0031965(nuclear membrane);GO:0043161(proteasome-mediated ubiquitin-dependent protein catabolic process);GO:0140627(ubiquitin-dependent protein catabolic process via the C-end degron rule pathway);GO:1990756(ubiquitin ligase-substrate adaptor activity)	NA	NA	NA	kelch domain containing 2 [Source:VGNC Symbol;Acc:VGNC:30635]	protein_coding	58.304	34.1614	43.8943	8.43321	19.2734	21.118	2.79285	1.48174	0.000760151	0.0250226	up	yes
ENSBTAG00000052583	ENSBTAG00000052583	3476	ENSBTAT00000066551	NA	NA	NA	NA		lncRNA	0.239184	0.227296	1.30789	0	0	0	5914.56	12.5301	0.000773595	0.0253839	up	yes
ENSBTAG00000050239	CASP1	10592	ENSBTAT00000077273	GO:0001666(response to hypoxia);GO:0001819(positive regulation of cytokine production);GO:0004197(cysteine-type endopeptidase activity);GO:0005576(extracellular region);GO:0006508(proteolysis);GO:0008233(peptidase activity);GO:0008234(cysteine-type peptidase activity);GO:0009617(response to bacterium);GO:0010506(regulation of autophagy);GO:0016485(protein processing);GO:0016540(protein autoproces…	04217(Necroptosis);04621(NOD-like receptor signaling pathway);04623(Cytosolic DNA-sensing pathway);04625(C-type lectin receptor signaling pathway);05014(Amyotrophic lateral sclerosis);05132(Salmonella infection);05133(Pertussis);05134(Legionellosis);05135(Yersinia infection);05164(Influenza A);05171(Coronavirus disease - COVID-19)	K01370	EC:3.4.22.36	caspase 1 [Source:VGNC Symbol;Acc:VGNC:106669]	protein_coding	29.9994	18.9528	23.1091	13.5699	8.92433	12.0201	2.08787	1.06203	0.000773817	0.0253839	up	yes
ENSBTAG00000046503	NCOA7	42659;42658;42657	ENSBTAT00000070506;ENSBTAT00000052586;ENSBTAT00000049978	GO:0016922(nuclear receptor binding);GO:0030374(nuclear receptor coactivator activity);GO:0045944(positive regulation of transcription by RNA polymerase II);GO:1900408(negative regulation of cellular response to oxidative stress);GO:1902083(negative regulation of peptidyl-cysteine S-nitrosylation);GO:1903204(negative regulation of oxidative stress-induced neuron death);GO:1903204(negative regulat…	NA	NA	NA	nuclear receptor coactivator 7 [Source:VGNC Symbol;Acc:VGNC:108132]	protein_coding	0.24699	0.797689	0.527912	3.11896	1.44068	2.29844	0.229305	-2.12466	0.000775242	0.0253865	down	yes
ENSBTAG00000021076	TNRC6B	37170;37169;37168;37166	ENSBTAT00000028072;ENSBTAT00000079704;ENSBTAT00000077638;ENSBTAT00000068585	GO:0003676(nucleic acid binding);GO:0031047(gene silencing by RNA);GO:0035278(miRNA-mediated gene silencing by inhibition of translation);GO:0060213(positive regulation of nuclear-transcribed mRNA poly(A) tail shortening);GO:1900153(positive regulation of nuclear-transcribed mRNA catabolic process, deadenylation-dependent decay);GO:1900153(positive regulation of nuclear-transcribed mRNA catabolic…	NA	NA	NA	trinucleotide repeat containing adaptor 6B [Source:VGNC Symbol;Acc:VGNC:36205]	protein_coding	13.1407	10.0187	9.70064	6.4204	3.39765	6.01857	2.07494	1.05307	0.000781558	0.0255366	up	yes
ENSBTAG00000013426	SETD9	21645	ENSBTAT00000052840	GO:0005515(protein binding)	NA	NA	NA	SET domain containing 9 [Source:VGNC Symbol;Acc:VGNC:34498]	protein_coding	4.20122	4.43183	6.4897	1.78883	1.20627	0.71995	4.07067	2.02527	0.000782533	0.0255366	up	yes
ENSBTAG00000007589	SMAD9	7560	ENSBTAT00000055714	GO:0005515(protein binding);GO:0005667(transcription regulator complex);GO:0006355(regulation of DNA-templated transcription);GO:0007179(transforming growth factor beta receptor signaling pathway)	04350(TGF-beta signaling pathway);04550(Signaling pathways regulating pluripotency of stem cells)	NA	NA	SMAD family member 9 [Source:VGNC Symbol;Acc:VGNC:34981]	protein_coding	0	0.314011	2.4376	0	0	0	9172.05	13.163	0.000785619	0.025593	up	yes
ENSBTAG00000011444	HINT2	41630;41631	ENSBTAT00000069962;ENSBTAT00000015208	GO:0003824(catalytic activity);GO:0005739(mitochondrion);GO:0016042(lipid catabolic process);GO:0043530(adenosine 5'-monophosphoramidase activity);GO:2000757(negative regulation of peptidyl-lysine acetylation);GO:2000757(negative regulation of peptidyl-lysine acetylation)	NA	NA	NA	histidine triad nucleotide binding protein 2 [Source:VGNC Symbol;Acc:VGNC:29855]	protein_coding	0	2.29495	4.35006	0	0	0	22150	14.435	0.000787322	0.0256042	up	yes
ENSBTAG00000010349	IL1A	6060	ENSBTAT00000013665	GO:0001819(positive regulation of cytokine production);GO:0002248(connective tissue replacement involved in inflammatory response wound healing);GO:0005125(cytokine activity);GO:0005149(interleukin-1 receptor binding);GO:0005507(copper ion binding);GO:0005576(extracellular region);GO:0005615(extracellular space);GO:0005829(cytosol);GO:0006883(cellular sodium ion homeostasis);GO:0006954(inflammato…	04010(MAPK signaling pathway);04060(Cytokine-cytokine receptor interaction);04217(Necroptosis);04218(Cellular senescence);04380(Osteoclast differentiation);04640(Hematopoietic cell lineage);04932(Non-alcoholic fatty liver disease);04933(AGE-RAGE signaling pathway in diabetic complications);04940(Type I diabetes mellitus);05010(Alzheimer disease);05020(Prion disease);05022(Pathways of neurodegener…	NA	NA	interleukin 1 alpha [Source:VGNC Symbol;Acc:VGNC:30130]	protein_coding	5.71554	9.46872	3.78587	1.23375	0.306303	1.96834	5.40707	2.43485	0.000796765	0.0258667	up	yes
ENSBTAG00000008924	TNFSF11	7364	ENSBTAT00000011745	GO:0000122(negative regulation of transcription by RNA polymerase II);GO:0001503(ossification);GO:0002158(osteoclast proliferation);GO:0002548(monocyte chemotaxis);GO:0005125(cytokine activity);GO:0005164(tumor necrosis factor receptor binding);GO:0005515(protein binding);GO:0006955(immune response);GO:0007249(I-kappaB kinase/NF-kappaB signaling);GO:0007254(JNK cascade);GO:0009887(animal organ mo…	04060(Cytokine-cytokine receptor interaction);04064(NF-kappa B signaling pathway);04380(Osteoclast differentiation);04917(Prolactin signaling pathway);04928(Parathyroid hormone synthesis, secretion and action);05224(Breast cancer);05323(Rheumatoid arthritis)	NA	NA	TNF superfamily member 11 [Source:VGNC Symbol;Acc:VGNC:53844]	protein_coding	2.33233	0	1.43466	0	0	0	12556.6	13.6162	0.000799736	0.0258857	up	yes
ENSBTAG00000023752	ENSBTAG00000023752	15206;15207	ENSBTAT00000081794;ENSBTAT00000032540	GO:0003676(nucleic acid binding);GO:0003723(RNA binding);GO:0003723(RNA binding)	03015(mRNA surveillance pathway);05164(Influenza A);05164(Influenza A)	NA	NA		protein_coding	55.0321	59.2445	52.644	20.7078	29.7952	28.7827	2.1053	1.07403	0.000800093	0.0258857	up	yes
ENSBTAG00000011563	TNFSF13B	7982	ENSBTAT00000065347	GO:0001782(B cell homeostasis);GO:0002467(germinal center formation);GO:0002636(positive regulation of germinal center formation);GO:0005164(tumor necrosis factor receptor binding);GO:0005515(protein binding);GO:0005737(cytoplasm);GO:0005886(plasma membrane);GO:0005925(focal adhesion);GO:0006955(immune response);GO:0016020(membrane);GO:0030183(B cell differentiation);GO:0030890(positive regulatio…	04060(Cytokine-cytokine receptor interaction);04064(NF-kappa B signaling pathway);04672(Intestinal immune network for IgA production);05323(Rheumatoid arthritis)	NA	NA	TNF superfamily member 13b [Source:VGNC Symbol;Acc:VGNC:107257]	protein_coding	0	0	0	1.24623	0.491566	0	0.000172632	-12.5	0.000802953	0.0259337	down	yes
ENSBTAG00000000573	KRT37	18568	ENSBTAT00000000746	GO:0005198(structural molecule activity)	04915(Estrogen signaling pathway);05150(Staphylococcus aureus infection)	NA	NA	keratin 37 [Source:VGNC Symbol;Acc:VGNC:83290]	protein_coding	0.512764	1.23093	0.456485	0	0	0	7333.92	12.8404	0.00081188	0.0261326	up	yes
ENSBTAG00000021731	TGFBRAP1	5567	ENSBTAT00000028967	GO:0005160(transforming growth factor beta receptor binding);GO:0005769(early endosome);GO:0006355(regulation of DNA-templated transcription);GO:0006886(intracellular protein transport);GO:0007165(signal transduction);GO:0008333(endosome to lysosome transport);GO:0016020(membrane);GO:0016192(vesicle-mediated transport);GO:0033263(CORVET complex);GO:0034058(endosomal vesicle fusion);GO:0043231(int…	NA	NA	NA	transforming growth factor beta receptor associated protein 1 [Source:VGNC Symbol;Acc:VGNC:35806]	protein_coding	0.362978	0.32819	0.202357	3.7807	0.655434	0.889265	0.167786	-2.57531	0.000815917	0.0262178	down	yes
ENSBTAG00000012111	PRDM5	37500	ENSBTAT00000049757	GO:0000122(negative regulation of transcription by RNA polymerase II);GO:0000278(mitotic cell cycle);GO:0000976(transcription cis-regulatory region binding);GO:0000978(RNA polymerase II cis-regulatory region sequence-specific DNA binding);GO:0001227(DNA-binding transcription repressor activity, RNA polymerase II-specific);GO:0005515(protein binding);GO:0005634(nucleus);GO:0005654(nucleoplasm);GO:…	NA	NA	NA	PR/SET domain 5 [Source:VGNC Symbol;Acc:VGNC:33297]	protein_coding	3.90462	4.95106	5.90239	1.1204	1.31146	1.81255	3.47706	1.79787	0.000818958	0.0262707	up	yes
ENSBTAG00000000869	OBI1	7816	ENSBTAT00000001156	GO:0004842(ubiquitin-protein transferase activity);GO:0006275(regulation of DNA replication);GO:0006513(protein monoubiquitination)	NA	K24091	EC:2.3.2.27	ORC ubiquitin ligase 1 [Source:VGNC Symbol;Acc:VGNC:34054]	protein_coding	7.22019	6.31974	8.76722	1.30189	0.373777	3.08676	4.684	2.22774	0.000827597	0.0264579	up	yes
ENSBTAG00000005462	FXR2	17936;17935	ENSBTAT00000075605;ENSBTAT00000007185	GO:0003676(nucleic acid binding);GO:0003723(RNA binding);GO:0003729(mRNA binding);GO:0005737(cytoplasm);GO:0005829(cytosol);GO:0006417(regulation of translation);GO:0042802(identical protein binding);GO:0042803(protein homodimerization activity);GO:0046982(protein heterodimerization activity);GO:0046982(protein heterodimerization activity)	03013(RNA transport);03013(RNA transport)	NA	NA	FMR1 autosomal homolog 2 [Source:VGNC Symbol;Acc:VGNC:55832]	protein_coding	4.77301	3.14766	5.44616	9.94827	9.04072	8.40336	0.487977	-1.03511	0.000829372	0.0264697	down	yes
ENSBTAG00000001143	ENSBTAG00000001143	32323	ENSBTAT00000085072	GO:0003924(GTPase activity);GO:0005525(GTP binding)	04621(NOD-like receptor signaling pathway)	NA	NA		protein_coding	0.01486	0.483964	0.952567	0	0	0	4837.97	12.2402	0.000833831	0.0265671	up	yes
ENSBTAG00000005729	FBXL4	42918	ENSBTAT00000007531	GO:0000422(autophagy of mitochondrion);GO:0005515(protein binding);GO:0005758(mitochondrial intermembrane space);GO:0016607(nuclear speck)	NA	NA	NA	F-box and leucine rich repeat protein 4 [Source:VGNC Symbol;Acc:VGNC:59171]	protein_coding	42.0769	30.8459	41.8933	15.5688	13.2235	25.228	2.12543	1.08775	0.000844847	0.0268157	up	yes
ENSBTAG00000005137	LPGAT1	13462;13463;13461	ENSBTAT00000071102;ENSBTAT00000072432;ENSBTAT00000006773	GO:0005737(cytoplasm);GO:0005789(endoplasmic reticulum membrane);GO:0016746(acyltransferase activity);GO:0045723(positive regulation of fatty acid biosynthetic process);GO:0071617(lysophospholipid acyltransferase activity);GO:0071617(lysophospholipid acyltransferase activity)	00564(Glycerophospholipid metabolism);00564(Glycerophospholipid metabolism)	NA	NA	lysophosphatidylglycerol acyltransferase 1 [Source:VGNC Symbol;Acc:VGNC:30965]	protein_coding	5.58527	5.20228	4.34941	0.950196	1.91102	1.08786	3.83304	1.93849	0.000850411	0.0269135	up	yes
ENSBTAG00000017685	JUP	18591;18592	ENSBTAT00000023522;ENSBTAT00000077921	GO:0001533(cornified envelope);GO:0001954(positive regulation of cell-matrix adhesion);GO:0002159(desmosome assembly);GO:0003713(transcription coactivator activity);GO:0005198(structural molecule activity);GO:0005515(protein binding);GO:0005634(nucleus);GO:0005737(cytoplasm);GO:0005829(cytosol);GO:0005882(intermediate filament);GO:0005886(plasma membrane);GO:0005911(cell-cell junction);GO:0005912…	05200(Pathways in cancer);05202(Transcriptional misregulation in cancer);05221(Acute myeloid leukemia);05226(Gastric cancer);05412(Arrhythmogenic right ventricular cardiomyopathy);05412(Arrhythmogenic right ventricular cardiomyopathy)	NA	NA	junction plakoglobin [Source:VGNC Symbol;Acc:VGNC:30388]	protein_coding	1.87964	0.92646	1.45662	6.3506	5.03247	2.30786	0.311353	-1.68337	0.000855316	0.0270234	down	yes
ENSBTAG00000014725	CD27	36899	ENSBTAT00000019595	GO:0004888(transmembrane signaling receptor activity);GO:0005515(protein binding);GO:0009897(external side of plasma membrane);GO:0009986(cell surface);GO:0043027(cysteine-type endopeptidase inhibitor activity involved in apoptotic process);GO:0043066(negative regulation of apoptotic process);GO:0045579(positive regulation of B cell differentiation);GO:0045582(positive regulation of T cell differ…	04060(Cytokine-cytokine receptor interaction)	NA	NA	CD27 molecule [Source:VGNC Symbol;Acc:VGNC:27018]	protein_coding	1.17344	2.0149	0	0	0	0	10627.8	13.3756	0.000868619	0.0273371	up	yes
ENSBTAG00000001348	COMMD8	38011	ENSBTAT00000039626	GO:0005654(nucleoplasm);GO:0005829(cytosol)	NA	NA	NA	COMM domain containing 8 [Source:VGNC Symbol;Acc:VGNC:27588]	protein_coding	60.2909	50.7667	45.2902	9.6814	8.38567	28.3081	3.37137	1.75333	0.000869594	0.0273371	up	yes
ENSBTAG00000014484	TMEM26	29412	ENSBTAT00000019258	NA	NA	NA	NA	transmembrane protein 26 [Source:VGNC Symbol;Acc:VGNC:36068]	protein_coding	0	1.42398	0.778829	0	0	0	7342.71	12.8421	0.000874759	0.0274537	up	yes
ENSBTAG00000031697	KLHDC1	4456;4457	ENSBTAT00000044937;ENSBTAT00000070168	GO:0005515(protein binding);GO:0005737(cytoplasm);GO:0005829(cytosol);GO:0031466(Cul5-RING ubiquitin ligase complex);GO:0140627(ubiquitin-dependent protein catabolic process via the C-end degron rule pathway);GO:1990756(ubiquitin ligase-substrate adaptor activity);GO:1990756(ubiquitin ligase-substrate adaptor activity)	NA	NA	NA	kelch domain containing 1 [Source:VGNC Symbol;Acc:VGNC:30633]	protein_coding	10.9457	6.3784	9.87505	3.67203	3.88647	4.46798	2.26161	1.17735	0.000890209	0.0278922	up	yes
ENSBTAG00000000395	ADAMTS20	35632	ENSBTAT00000078410	GO:0004175(endopeptidase activity);GO:0004222(metalloendopeptidase activity);GO:0005615(extracellular space);GO:0006508(proteolysis);GO:0006915(apoptotic process);GO:0007165(signal transduction);GO:0008237(metallopeptidase activity);GO:0008270(zinc ion binding);GO:0009967(positive regulation of signal transduction);GO:0030198(extracellular matrix organization);GO:0030318(melanocyte differentiatio…	NA	NA	NA	ADAM metallopeptidase with thrombospondin type 1 motif 20 [Source:VGNC Symbol;Acc:VGNC:25625]	protein_coding	0	0	0	0	0.0669631	0.694141	0.000394164	-11.3089	0.000904094	0.0282335	down	yes
ENSBTAG00000030792	ENSBTAG00000030792	4942	ENSBTAT00000043518	NA	NA	NA	NA		protein_coding	2.64794	2.1682	0	0	0	0	16053.8	13.9706	0.000918625	0.0285939	up	yes
ENSBTAG00000017258	ACSL3	20701	ENSBTAT00000022939	GO:0001676(long-chain fatty acid metabolic process);GO:0004467(long-chain fatty acid-CoA ligase activity);GO:0005783(endoplasmic reticulum);GO:0005794(Golgi apparatus);GO:0005811(lipid droplet);GO:0019901(protein kinase binding);GO:0019904(protein domain specific binding);GO:0034379(very-low-density lipoprotein particle assembly);GO:0042998(positive regulation of Golgi to plasma membrane protein …	00061(Fatty acid biosynthesis);00071(Fatty acid degradation);01100(Metabolic pathways);01212(Fatty acid metabolism);03320(PPAR signaling pathway);04146(Peroxisome);04216(Ferroptosis);04714(Thermogenesis);04920(Adipocytokine signaling pathway)	K01897	EC:6.2.1.3	acyl-CoA synthetase long chain family member 3 [Source:VGNC Symbol;Acc:VGNC:25565]	protein_coding	10.3566	8.59466	6.17623	2.41777	1.55913	4.58902	2.93343	1.55259	0.000918668	0.0285939	up	yes
ENSBTAG00000005312	MED26	38972	ENSBTAT00000006986	GO:0003712(transcription coregulator activity);GO:0005634(nucleus);GO:0006357(regulation of transcription by RNA polymerase II);GO:0016592(mediator complex);GO:0070847(core mediator complex)	NA	NA	NA	mediator complex subunit 26 [Source:NCBI gene (formerly Entrezgene);Acc:506331]	protein_coding	6.27647	3.20809	7.5739	33.2551	14.0035	7.46144	0.311741	-1.68158	0.000924101	0.0287157	down	yes
ENSBTAG00000019028	STOX1	29471	ENSBTAT00000025324	GO:0000977(RNA polymerase II transcription regulatory region sequence-specific DNA binding);GO:0001650(fibrillar center);GO:0005634(nucleus);GO:0005654(nucleoplasm);GO:0005737(cytoplasm);GO:0005813(centrosome);GO:0005829(cytosol);GO:0005938(cell cortex);GO:0006357(regulation of transcription by RNA polymerase II);GO:0007346(regulation of mitotic cell cycle);GO:0010468(regulation of gene expressio…	NA	NA	NA	storkhead box 1 [Source:VGNC Symbol;Acc:VGNC:35414]	protein_coding	2.54181	4.27702	1.38978	0.15679	0.617599	0.497944	6.45161	2.68966	0.000978412	0.0302043	up	yes
ENSBTAG00000003907	TSPAN14	29697;29701;29696;29699	ENSBTAT00000087250;ENSBTAT00000072610;ENSBTAT00000077099;ENSBTAT00000069159	GO:0005886(plasma membrane);GO:0009986(cell surface);GO:0016021(integral component of membrane);GO:0019899(enzyme binding);GO:0045747(positive regulation of Notch signaling pathway);GO:0051604(protein maturation);GO:0072659(protein localization to plasma membrane);GO:0097197(tetraspanin-enriched microdomain);GO:0097197(tetraspanin-enriched microdomain)	NA	NA	NA	tetraspanin 14 [Source:VGNC Symbol;Acc:VGNC:36429]	protein_coding	6.70554	5.18754	8.62771	1.58242	0.657004	2.5408	4.29285	2.10194	0.000981572	0.0302523	up	yes
ENSBTAG00000021351	MED12	976;975	ENSBTAT00000065972;ENSBTAT00000028464	GO:0000978(RNA polymerase II cis-regulatory region sequence-specific DNA binding);GO:0001756(somitogenesis);GO:0001843(neural tube closure);GO:0003682(chromatin binding);GO:0003712(transcription coregulator activity);GO:0003713(transcription coactivator activity);GO:0005634(nucleus);GO:0006357(regulation of transcription by RNA polymerase II);GO:0007492(endoderm development);GO:0007507(heart deve…	04919(Thyroid hormone signaling pathway);04919(Thyroid hormone signaling pathway)	NA	NA	mediator complex subunit 12 [Source:VGNC Symbol;Acc:VGNC:31349]	protein_coding	0.920593	1.44733	2.72399	12.9636	3.77411	2.72917	0.261569	-1.93474	0.00102011	0.0312359	down	yes
ENSBTAG00000009472	C4H7orf25	34354;34355;34353	ENSBTAT00000012469;ENSBTAT00000087497;ENSBTAT00000079426	NA	NA	NA	NA	chromosome 4 C7orf25 homolog [Source:VGNC Symbol;Acc:VGNC:52719]	protein_coding	34.7695	39.1685	43.2423	15.6672	16.7048	25.6044	2.02117	1.01519	0.00102479	0.0313283	up	yes
ENSBTAG00000003288	CCZ1	27703	ENSBTAT00000004259	GO:0016192(vesicle-mediated transport);GO:0035658(Mon1-Ccz1 complex)	NA	NA	NA	CCZ1 homolog, vacuolar protein trafficking and biosis associated [Source:NCBI gene (formerly Entrezgene);Acc:511088]	protein_coding	58.4154	33.181	28.5932	11.0493	12.1703	22.5941	2.62344	1.39146	0.00103031	0.0314462	up	yes
ENSBTAG00000006135	MAP1LC3A	9186;9187	ENSBTAT00000008072;ENSBTAT00000066498	GO:0000045(autophagosome assembly);GO:0000421(autophagosome membrane);GO:0000422(autophagy of mitochondrion);GO:0005543(phospholipid binding);GO:0005776(autophagosome);GO:0005829(cytosol);GO:0009267(cellular response to starvation);GO:0016236(macroautophagy);GO:0031090(organelle membrane);GO:0031625(ubiquitin protein ligase binding);GO:0043231(intracellular membrane-bounded organelle);GO:0044754(…	04216(Ferroptosis);04216(Ferroptosis)	NA	NA	microtubule associated protein 1 light chain 3 alpha [Source:VGNC Symbol;Acc:VGNC:31179]	protein_coding	24.0804	14.598	15.1739	41.1586	47.3158	26.1607	0.469771	-1.08997	0.00104212	0.0317552	down	yes
ENSBTAG00000001258	TMEM50B	1748	ENSBTAT00000001660	GO:0000139(Golgi membrane);GO:0005783(endoplasmic reticulum);GO:0005789(endoplasmic reticulum membrane);GO:0005794(Golgi apparatus);GO:0016020(membrane);GO:0016021(integral component of membrane);GO:0032511(late endosome to vacuole transport via multivesicular body sorting pathway)	NA	NA	NA	transmembrane protein 50B [Source:VGNC Symbol;Acc:VGNC:36093]	protein_coding	26.6943	25.2279	27.9734	11.0431	8.29241	17.309	2.18029	1.12452	0.00105074	0.0319663	up	yes
ENSBTAG00000025221	TEX30	7959	ENSBTAT00000035359	GO:0016787(hydrolase activity)	NA	NA	NA	testis expressed 30 [Source:VGNC Symbol;Acc:VGNC:35767]	protein_coding	83.7604	66.3914	99.226	49.4248	22.7961	45.9056	2.11111	1.078	0.00105513	0.0320482	up	yes
ENSBTAG00000031184	CDKN1C	30877;30878	ENSBTAT00000044159;ENSBTAT00000078789	GO:0004860(protein kinase inhibitor activity);GO:0004861(cyclin-dependent protein serine/threonine kinase inhibitor activity);GO:0005634(nucleus);GO:0005737(cytoplasm);GO:0007346(regulation of mitotic cell cycle);GO:0030511(positive regulation of transforming growth factor beta receptor signaling pathway);GO:0033673(negative regulation of kinase activity);GO:0042326(negative regulation of phospho…	04110(Cell cycle);04110(Cell cycle)	NA	NA	cyclin dependent kinase inhibitor 1C [Source:VGNC Symbol;Acc:VGNC:27144]	protein_coding	2.1556	0.794778	0.502439	5.16665	5.65572	4.18536	0.230069	-2.11986	0.00106719	0.0322586	down	yes
ENSBTAG00000018580	CBY2	7393	ENSBTAT00000053702	GO:0031410(cytoplasmic vesicle)	NA	NA	NA	chibby family member 2 [Source:VGNC Symbol;Acc:VGNC:35205]	protein_coding	0.058342	0.349547	1.87947	0	0	0	7624.54	12.8964	0.00107942	0.0325761	up	yes
ENSBTAG00000015604	ZNF385A	35244;35243	ENSBTAT00000080246;ENSBTAT00000070196	GO:0000785(chromatin);GO:0002039(p53 binding);GO:0003676(nucleic acid binding);GO:0003730(mRNA 3'-UTR binding);GO:0006915(apoptotic process);GO:0006974(cellular response to DNA damage stimulus);GO:0007599(hemostasis);GO:0007611(learning or memory);GO:0007626(locomotory behavior);GO:0008270(zinc ion binding);GO:0008298(intracellular mRNA localization);GO:0010609(mRNA localization resulting in post…	NA	NA	NA	zinc finger protein 385A [Source:VGNC Symbol;Acc:VGNC:37263]	protein_coding	0	0	0	0.114224	0.531354	0.116744	0.000393535	-11.3112	0.0010855	0.0327072	down	yes
ENSBTAG00000015575	TACR1	5571	ENSBTAT00000020684	GO:0004930(G protein-coupled receptor activity);GO:0004995(tachykinin receptor activity);GO:0005886(plasma membrane);GO:0007186(G protein-coupled receptor signaling pathway);GO:0007204(positive regulation of cytosolic calcium ion concentration);GO:0007217(tachykinin receptor signaling pathway);GO:0016021(integral component of membrane);GO:0016496(substance P receptor activity);GO:0036126(sperm fl…	04020(Calcium signaling pathway);04080(Neuroactive ligand-receptor interaction)	NA	NA	tachykinin receptor 1 [Source:VGNC Symbol;Acc:VGNC:35560]	protein_coding	1.0118	1.24161	0	0	0	0	7511.35	12.8749	0.00110927	0.033282	up	yes
ENSBTAG00000010128	NAP1L5	37783	ENSBTAT00000013363	GO:0005634(nucleus);GO:0006334(nucleosome assembly)	NA	NA	NA	nucleosome assembly protein 1 like 5 [Source:VGNC Symbol;Acc:VGNC:31880]	protein_coding	0	0	0	1.51967	0	0.970522	0.000120473	-13.019	0.00110987	0.033282	down	yes
ENSBTAG00000011343	XAF1	17779	ENSBTAT00000066384	GO:0005654(nucleoplasm);GO:0005739(mitochondrion);GO:0006915(apoptotic process);GO:0035456(response to interferon-beta)	NA	NA	NA	XIAP associated factor 1 [Source:VGNC Symbol;Acc:VGNC:36982]	protein_coding	0.957228	0	2.05168	0	0	0	10029.7	13.292	0.00111616	0.0334174	up	yes
ENSBTAG00000049397	CAV2	34015	ENSBTAT00000077494	GO:0001935(endothelial cell proliferation);GO:0001937(negative regulation of endothelial cell proliferation);GO:0001938(positive regulation of endothelial cell proliferation);GO:0002080(acrosomal membrane);GO:0002095(caveolar macromolecular signaling complex);GO:0005886(plasma membrane);GO:0005887(integral component of plasma membrane);GO:0005901(caveola);GO:0005925(focal adhesion);GO:0006906(ves…	04144(Endocytosis);04510(Focal adhesion);05020(Prion disease);05100(Bacterial invasion of epithelial cells);05205(Proteoglycans in cancer);05418(Fluid shear stress and atherosclerosis)	NA	NA	caveolin 2 [Source:VGNC Symbol;Acc:VGNC:26800]	protein_coding	12.4513	4.38545	7.39733	1.19155	1.38255	2.83758	4.4781	2.16289	0.00112365	0.0335884	up	yes
ENSBTAG00000031377	SYCP2L	25701	ENSBTAT00000044458	NA	NA	NA	NA	synaptonemal complex protein 2 like [Source:VGNC Symbol;Acc:VGNC:54239]	protein_coding	0.113595	0.606697	0.584817	0	0	0	4350.36	12.0869	0.0011256	0.0335934	up	yes
ENSBTAG00000004197	B3GNT4	14206	ENSBTAT00000005494	GO:0006486(protein glycosylation);GO:0008532(N-acetyllactosaminide beta-1,3-N-acetylglucosaminyltransferase activity);GO:0016020(membrane);GO:0016758(hexosyltransferase activity);GO:0030311(poly-N-acetyllactosamine biosynthetic process)	00601(Glycosphingolipid biosynthesis - lacto and neolacto series);01100(Metabolic pathways)	K07971	EC:2.4.1.149	UDP-GlcNAc:betaGal beta-1,3-N-acetylglucosaminyltransferase 4 [Source:VGNC Symbol;Acc:VGNC:26380]	protein_coding	5.39173	0	3.49098	0.054744	0	0.022874	114.441	6.83846	0.00115671	0.0343587	up	yes
ENSBTAG00000054383	NUDT10	1172	ENSBTAT00000077295	GO:0016787(hydrolase activity)	NA	K07766	EC:3.6.1.52	nudix (nucleoside diphosphate linked moiety X)-type motif 10 [Source:NCBI gene (formerly Entrezgene);Acc:616931]	protein_coding	9.871	9.76497	16.7554	28.9774	17.1957	29.7275	0.47946	-1.06052	0.00116708	0.0346099	down	yes
ENSBTAG00000005337	RAB3B	32792	ENSBTAT00000007019	GO:0003924(GTPase activity);GO:0005525(GTP binding);GO:0005737(cytoplasm);GO:0019003(GDP binding);GO:0019882(antigen processing and presentation);GO:0031489(myosin V binding);GO:0031982(vesicle);GO:0048471(perinuclear region of cytoplasm);GO:0051586(positive regulation of dopamine uptake involved in synaptic transmission);GO:0097494(regulation of vesicle size);GO:0098691(dopaminergic synapse);GO:…	NA	NA	NA	RAB3B, member RAS onco family [Source:VGNC Symbol;Acc:VGNC:33650]	protein_coding	0	0	0	0	4.01972	0.263688	7.00377e-05	-13.8015	0.00116883	0.0346099	down	yes
ENSBTAG00000003220	ACKR1	31265	ENSBTAT00000004179	GO:0006954(inflammatory response);GO:0016021(integral component of membrane);GO:0019956(chemokine binding);GO:0070098(chemokine-mediated signaling pathway)	05144(Malaria)	NA	NA	atypical chemokine receptor 1 [Source:VGNC Symbol;Acc:VGNC:58436]	protein_coding	0	0	0	2.87069	0.076575	0	0.000101789	-13.2621	0.00119171	0.035232	down	yes
ENSBTAG00000039223	WDR38	6802	ENSBTAT00000053781	GO:0002244(hematopoietic progenitor cell differentiation);GO:0005515(protein binding)	NA	NA	NA	WD repeat domain 38 [Source:VGNC Symbol;Acc:VGNC:36896]	protein_coding	0	0	0	1.6366	0.353906	0.183108	0.000138019	-12.8228	0.00123089	0.0362202	down	yes
ENSBTAG00000004364	THNSL2	6105	ENSBTAT00000005725	GO:0009071(serine family amino acid catabolic process);GO:0016311(dephosphorylation);GO:0030170(pyridoxal phosphate binding);GO:0046360(2-oxobutyrate biosynthetic process);GO:0070905(serine binding)	NA	NA	NA	threonine synthase like 2 [Source:VGNC Symbol;Acc:VGNC:35839]	protein_coding	0	0	0	0.127798	0.0665442	0.82448	0.000294458	-11.7297	0.00123908	0.0364042	down	yes
ENSBTAG00000018912	ARHGEF1	16181;16180;16178	ENSBTAT00000071013;ENSBTAT00000025175;ENSBTAT00000066417	GO:0005085(guanyl-nucleotide exchange factor activity);GO:0005737(cytoplasm);GO:0005829(cytosol);GO:0005886(plasma membrane);GO:0005886(plasma membrane)	04270(Vascular smooth muscle contraction);04611(Platelet activation);04810(Regulation of actin cytoskeleton);04928(Parathyroid hormone synthesis, secretion and action);05135(Yersinia infection);05163(Human cytomegalovirus infection);05200(Pathways in cancer);05205(Proteoglycans in cancer);05205(Proteoglycans in cancer)	NA	NA	Rho guanine nucleotide exchange factor 1 [Source:VGNC Symbol;Acc:VGNC:52179]	protein_coding	0	0	0	0.301268	0.117226	0.109205	0.000568506	-10.7805	0.00126216	0.0370248	down	yes
ENSBTAG00000049874	ENSBTAG00000049874	37463	ENSBTAT00000074082	NA	NA	NA	NA		lncRNA	1.54746	0.576858	0.396	0	0	0	8401.07	13.0364	0.00127124	0.037205	up	yes
ENSBTAG00000008900	CELA1	35409	ENSBTAT00000011718	GO:0000122(negative regulation of transcription by RNA polymerase II);GO:0004252(serine-type endopeptidase activity);GO:0006366(transcription by RNA polymerase II);GO:0006508(proteolysis);GO:0006954(inflammatory response);GO:0009791(post-embryonic development);GO:0016055(Wnt signaling pathway);GO:0031017(exocrine pancreas development);GO:0035264(multicellular organism growth);GO:0042127(regulatio…	NA	K01326	EC:3.4.21.36	chymotrypsin like elastase 1 [Source:VGNC Symbol;Acc:VGNC:27166]	protein_coding	11.2961	16.6044	34.9164	4.96811	3.52278	8.40249	3.71843	1.89469	0.00127225	0.037205	up	yes
ENSBTAG00000007121	TK1	19199;19198	ENSBTAT00000034713;ENSBTAT00000073714	GO:0004797(thymidine kinase activity);GO:0005524(ATP binding);GO:0008270(zinc ion binding);GO:0042802(identical protein binding);GO:0046104(thymidine metabolic process);GO:0051289(protein homotetramerization);GO:0051289(protein homotetramerization)	00240(Pyrimidine metabolism);00983(Drug metabolism - other enzymes);01100(Metabolic pathways);01100(Metabolic pathways)	K00857	EC:2.7.1.21	thymidine kinase 1 [Source:VGNC Symbol;Acc:VGNC:35884]	protein_coding	5.83632	6.26928	4.04168	10.4138	12.4638	10.3923	0.485343	-1.04292	0.00130071	0.0379196	down	yes
ENSBTAG00000018846	CLN5	7800	ENSBTAT00000025093	GO:0005537(mannose binding);GO:0005764(lysosome);GO:0005765(lysosomal membrane);GO:0005775(vacuolar lumen);GO:0005783(endoplasmic reticulum);GO:0005794(Golgi apparatus);GO:0006465(signal peptide processing);GO:0007040(lysosome organization);GO:0007042(lysosomal lumen acidification);GO:0007420(brain development);GO:0007601(visual perception);GO:0016021(integral component of membrane);GO:0022008(ne…	04142(Lysosome)	NA	NA	CLN5 intracellular trafficking protein [Source:VGNC Symbol;Acc:VGNC:107252]	protein_coding	40.9998	34.3845	38.8701	17.5281	6.78314	20.1422	2.5702	1.36188	0.0013227	0.0383827	up	yes
ENSBTAG00000003679	PAAF1	11594;11596	ENSBTAT00000004794;ENSBTAT00000082999	GO:0000502(proteasome complex);GO:0005515(protein binding);GO:0005515(protein binding)	NA	NA	NA	proteasomal ATPase associated factor 1 [Source:VGNC Symbol;Acc:VGNC:54890]	protein_coding	15.479	12.9658	12.7274	5.20555	6.92919	5.74991	2.30209	1.20295	0.00133202	0.0385937	up	yes
ENSBTAG00000005412	NEDD4L	26432;26433;26429;26430;26431	ENSBTAT00000074498;ENSBTAT00000075611;ENSBTAT00000018334;ENSBTAT00000067021;ENSBTAT00000070128	GO:0003254(regulation of membrane depolarization);GO:0004842(ubiquitin-protein transferase activity);GO:0005515(protein binding);GO:0005886(plasma membrane);GO:0006511(ubiquitin-dependent protein catabolic process);GO:0015459(potassium channel regulator activity);GO:0016567(protein ubiquitination);GO:0017080(sodium channel regulator activity);GO:0019870(potassium channel inhibitor activity);GO:00…	04120(Ubiquitin mediated proteolysis);04144(Endocytosis);04530(Tight junction);04960(Aldosterone-regulated sodium reabsorption);04960(Aldosterone-regulated sodium reabsorption)	K13305	EC:2.3.2.26	NEDD4 like E3 ubiquitin protein ligase [Source:VGNC Symbol;Acc:VGNC:31983]	protein_coding	7.28914	4.27542	6.55575	3.39725	2.00339	2.56671	2.27432	1.18544	0.00134225	0.0387711	up	yes
ENSBTAG00000020378	DLG1	2404;2407;2406;2403;2408;2400;2401;2405	ENSBTAT00000077778;ENSBTAT00000085878;ENSBTAT00000081599;ENSBTAT00000074092;ENSBTAT00000086072;ENSBTAT00000084049;ENSBTAT00000027161;ENSBTAT00000078423	GO:0000122(negative regulation of transcription by RNA polymerase II);GO:0001657(ureteric bud development);GO:0001658(branching involved in ureteric bud morphogenesis);GO:0001771(immunological synapse formation);GO:0001772(immunological synapse);GO:0001935(endothelial cell proliferation);GO:0002088(lens development in camera-type eye);GO:0005515(protein binding);GO:0005604(basement membrane);GO:0…	04390(Hippo signaling pathway);04530(Tight junction);04660(T cell receptor signaling pathway);05165(Human papillomavirus infection);05166(Human T-cell leukemia virus 1 infection);05203(Viral carcinogenesis);05203(Viral carcinogenesis)	NA	NA	discs large MAGUK scaffold protein 1 [Source:VGNC Symbol;Acc:VGNC:53531]	protein_coding	7.92312	7.19909	6.03771	1.87874	2.14737	3.90238	2.66885	1.41622	0.00134522	0.0387974	up	yes
ENSBTAG00000022013	CBR4	41058	ENSBTAT00000029363	GO:0003955(NAD(P)H dehydrogenase (quinone) activity);GO:0004316(3-oxoacyl-[acyl-carrier-protein] reductase (NADPH) activity);GO:0005759(mitochondrial matrix);GO:0006633(fatty acid biosynthetic process);GO:0008753(NADPH dehydrogenase (quinone) activity);GO:0016491(oxidoreductase activity);GO:0044597(daunorubicin metabolic process);GO:0044598(doxorubicin metabolic process);GO:0048038(quinone bindin…	00061(Fatty acid biosynthesis);01100(Metabolic pathways);01212(Fatty acid metabolism)	NA	NA	carbonyl reductase 4 [Source:VGNC Symbol;Acc:VGNC:26815]	protein_coding	5.25283	5.13584	7.27863	1.83198	1.55374	3.0952	2.72605	1.44681	0.00135243	0.0389459	up	yes
ENSBTAG00000039340	SCN4B	10860	ENSBTAT00000017826	GO:0001518(voltage-gated sodium channel complex);GO:0005244(voltage-gated ion channel activity);GO:0005248(voltage-gated sodium channel activity);GO:0005272(sodium channel activity);GO:0005886(plasma membrane);GO:0006811(ion transport);GO:0006814(sodium ion transport);GO:0010765(positive regulation of sodium ion transport);GO:0014704(intercalated disc);GO:0016020(membrane);GO:0016021(integral com…	04261(Adrenergic signaling in cardiomyocytes)	NA	NA	sodium voltage-gated channel beta subunit 4 [Source:VGNC Symbol;Acc:VGNC:34351]	protein_coding	0	0	0	0.0997	0.214635	0.165679	0.000624982	-10.6439	0.00135519	0.0389658	down	yes
ENSBTAG00000000973	KCNJ15	3431	ENSBTAT00000001288	GO:0005242(inward rectifier potassium channel activity);GO:0006813(potassium ion transport);GO:0016020(membrane);GO:0016021(integral component of membrane)	04971(Gastric acid secretion)	NA	NA	potassium inwardly rectifying channel subfamily J member 15 [Source:VGNC Symbol;Acc:VGNC:30458]	protein_coding	2.20307	0.591769	0	0	0	0	9316.13	13.1855	0.00138505	0.0397034	up	yes
ENSBTAG00000011072	ADK	29621;29620	ENSBTAT00000014702;ENSBTAT00000071820	GO:0004001(adenosine kinase activity);GO:0006166(purine ribonucleoside salvage);GO:0016773(phosphotransferase activity, alcohol group as acceptor);GO:0016773(phosphotransferase activity, alcohol group as acceptor)	00230(Purine metabolism);01100(Metabolic pathways);01100(Metabolic pathways)	K00856	EC:2.7.1.20	adenosine kinase [Source:NCBI gene (formerly Entrezgene);Acc:783572]	protein_coding	6.48126	7.74619	8.4946	3.16532	2.44445	1.09551	3.38868	1.76072	0.00140149	0.0401137	up	yes
ENSBTAG00000013591	CYB5R4	43042;43041	ENSBTAT00000084559;ENSBTAT00000077508	GO:0004128(cytochrome-b5 reductase activity, acting on NAD(P)H);GO:0005783(endoplasmic reticulum);GO:0006091(generation of precursor metabolites and energy);GO:0006801(superoxide metabolic process);GO:0016174(NAD(P)H oxidase H2O2-forming activity);GO:0016491(oxidoreductase activity);GO:0016653(oxidoreductase activity, acting on NAD(P)H, heme protein as acceptor);GO:0020037(heme binding);GO:003007…	00520(Amino sugar and nucleotide sugar metabolism);00520(Amino sugar and nucleotide sugar metabolism)	K00326	EC:1.6.2.2	cytochrome b5 reductase 4 [Source:VGNC Symbol;Acc:VGNC:50264]	protein_coding	17.1127	27.2839	22.9883	6.01959	8.65622	12.7521	2.4568	1.29678	0.00140822	0.0401843	up	yes
ENSBTAG00000013141	ACTRT3	2769;2770	ENSBTAT00000017467;ENSBTAT00000071730	GO:0001673(male germ cell nucleus);GO:0001673(male germ cell nucleus)	NA	NA	NA	actin related protein T3 [Source:VGNC Symbol;Acc:VGNC:25591]	protein_coding	2.76578	2.01558	3.22301	13.1865	5.51275	4.2604	0.348627	-1.52024	0.00142487	0.0405085	down	yes
ENSBTAG00000003336	TPD52L1	42666	ENSBTAT00000004332	GO:0000086(G2/M transition of mitotic cell cycle);GO:0005737(cytoplasm);GO:0042802(identical protein binding);GO:0042803(protein homodimerization activity);GO:0043406(positive regulation of MAP kinase activity);GO:0046330(positive regulation of JNK cascade);GO:0048471(perinuclear region of cytoplasm);GO:2001235(positive regulation of apoptotic signaling pathway)	NA	NA	NA	TPD52 like 1 [Source:VGNC Symbol;Acc:VGNC:36245]	protein_coding	0	0.0147716	0	1.04246	0.302889	0.418337	0.00837541	-6.89962	0.00144569	0.0410053	down	yes
ENSBTAG00000016368	LRPPRC	5851	ENSBTAT00000021773	GO:0000794(condensed nuclear chromosome);GO:0000957(mitochondrial RNA catabolic process);GO:0000961(negative regulation of mitochondrial RNA catabolic process);GO:0003697(single-stranded DNA binding);GO:0003723(RNA binding);GO:0005515(protein binding);GO:0005634(nucleus);GO:0005737(cytoplasm);GO:0005739(mitochondrion);GO:0005856(cytoskeleton);GO:0005874(microtubule);GO:0031625(ubiquitin protein l…	NA	NA	NA	leucine rich pentatricopeptide repeat containing [Source:VGNC Symbol;Acc:VGNC:30996]	protein_coding	5.30814	5.80709	6.83068	3.56647	1.71258	2.59253	2.27984	1.18893	0.0014574	0.0412756	up	yes
ENSBTAG00000005393	TIPRL	31032;31033	ENSBTAT00000007093;ENSBTAT00000075015	GO:0000077(DNA damage checkpoint signaling);GO:0032515(negative regulation of phosphoprotein phosphatase activity);GO:0043666(regulation of phosphoprotein phosphatase activity);GO:0043666(regulation of phosphoprotein phosphatase activity)	NA	NA	NA	TOR signaling pathway regulator [Source:VGNC Symbol;Acc:VGNC:35878]	protein_coding	107.288	110.22	57.8576	13.0372	35.8032	43.4054	2.98513	1.57779	0.00146353	0.0413869	up	yes
ENSBTAG00000013226	HUS1	34260	ENSBTAT00000017599	GO:0000077(DNA damage checkpoint signaling);GO:0005634(nucleus);GO:0005730(nucleolus);GO:0030896(checkpoint clamp complex);GO:0071479(cellular response to ionizing radiation)	04218(Cellular senescence)	NA	NA	HUS1 checkpoint clamp component [Source:VGNC Symbol;Acc:VGNC:30008]	protein_coding	5.46893	12.6032	10.4088	2.72622	3.67393	3.07587	3.00558	1.58764	0.00147383	0.0415536	up	yes
ENSBTAG00000042662	SNORD17	8507	ENSBTAT00000059654	GO:0005730(nucleolus);GO:0006396(RNA processing)	NA	NA	NA	small nucleolar RNA, C/D box 17 [Source:HGNC Symbol;Acc:HGNC:32713]	snoRNA	0	0	0.144345	9.20611	3.71348	1.18348	0.010235	-6.61034	0.00148255	0.0417372	down	yes
ENSBTAG00000021079	C3H1orf210	33017	ENSBTAT00000085697	NA	NA	NA	NA	chromosome 3 C1orf210 homolog [Source:VGNC Symbol;Acc:VGNC:52710]	protein_coding	3.49784	1.569	0	0	0	0	16889.5	14.0438	0.00151837	0.0426184	up	yes
ENSBTAG00000017885	ATPSCKMT	21979;21980	ENSBTAT00000080039;ENSBTAT00000023772	GO:0005739(mitochondrion);GO:0016279(protein-lysine N-methyltransferase activity);GO:0018022(peptidyl-lysine methylation);GO:0018023(peptidyl-lysine trimethylation);GO:0030061(mitochondrial crista);GO:1904058(positive regulation of sensory perception of pain);GO:1905273(positive regulation of proton-transporting ATP synthase activity, rotational mechanism);GO:1905706(regulation of mitochondrial A…	NA	NA	NA	ATP synthase c subunit lysine N-methyltransferase [Source:VGNC Symbol;Acc:VGNC:28760]	protein_coding	7.87931	7.03892	12.3933	1.62942	2.48147	4.61585	3.12963	1.64599	0.00152124	0.0426355	up	yes
ENSBTAG00000001890	RUBCN	2356;2354	ENSBTAT00000061001;ENSBTAT00000077299	GO:0005654(nucleoplasm);GO:0005769(early endosome);GO:0005770(late endosome);GO:0005829(cytosol);GO:0010507(negative regulation of autophagy);GO:0043231(intracellular membrane-bounded organelle);GO:0043553(negative regulation of phosphatidylinositol 3-kinase activity);GO:0045806(negative regulation of endocytosis);GO:1901097(negative regulation of autophagosome maturation);GO:1901097(negative reg…	04140(Autophagy - animal);04140(Autophagy - animal)	NA	NA	rubicon autophagy regulator [Source:VGNC Symbol;Acc:VGNC:34212]	protein_coding	0.534849	1.34702	1.68267	0.221197	0.23586	0.173628	5.65185	2.49872	0.00154068	0.0431162	up	yes
ENSBTAG00000003600	CAPN8	12565;12566	ENSBTAT00000068937;ENSBTAT00000016982	GO:0004198(calcium-dependent cysteine-type endopeptidase activity);GO:0005509(calcium ion binding);GO:0006508(proteolysis);GO:0007586(digestion);GO:0007586(digestion)	NA	NA	NA	calpain 8 [Source:VGNC Symbol;Acc:VGNC:50012]	protein_coding	0	0	0	0.144059	0.231116	0.101295	0.00062963	-10.6332	0.00154885	0.0432806	down	yes
ENSBTAG00000016095	PRICKLE3	1136	ENSBTAT00000021427	GO:0005739(mitochondrion);GO:0008270(zinc ion binding)	04310(Wnt signaling pathway)	NA	NA	prickle planar cell polarity protein 3 [Source:VGNC Symbol;Acc:VGNC:33317]	protein_coding	1.27466	0	0.477483	0	0	0	5840.48	12.5119	0.0015591	0.0434383	up	yes
ENSBTAG00000006056	HEXIM1	18806	ENSBTAT00000007955	GO:0000122(negative regulation of transcription by RNA polymerase II);GO:0002218(activation of innate immune response);GO:0004860(protein kinase inhibitor activity);GO:0004861(cyclin-dependent protein serine/threonine kinase inhibitor activity);GO:0005634(nucleus);GO:0005654(nucleoplasm);GO:0005737(cytoplasm);GO:0007507(heart development);GO:0017069(snRNA binding);GO:0032897(negative regulation o…	NA	NA	NA	HEXIM P-TEFb complex subunit 1 [Source:VGNC Symbol;Acc:VGNC:29826]	protein_coding	11.387	9.81261	15.0887	39.6115	18.9126	18.7486	0.469614	-1.09045	0.00161024	0.0445998	down	yes
ENSBTAG00000016206	MAOA	1313	ENSBTAT00000021570	GO:0005739(mitochondrion);GO:0005829(cytosol);GO:0008131(primary amine oxidase activity);GO:0009967(positive regulation of signal transduction);GO:0016491(oxidoreductase activity);GO:0042420(dopamine catabolic process);GO:0097621(monoamine oxidase activity)	00260(Glycine, serine and threonine metabolism);00330(Arginine and proline metabolism);00340(Histidine metabolism);00350(Tyrosine metabolism);00360(Phenylalanine metabolism);00380(Tryptophan metabolism);00982(Drug metabolism - cytochrome P450);01100(Metabolic pathways);04726(Serotonergic synapse);04728(Dopaminergic synapse);05012(Parkinson disease);05030(Cocaine addiction);05031(Amphetamine addic…	K00274	EC:1.4.3.4	monoamine oxidase A [Source:VGNC Symbol;Acc:VGNC:31174]	protein_coding	0.987808	0.80778	2.69365	5.41685	4.5412	6.24342	0.277088	-1.85158	0.00161025	0.0445998	down	yes
ENSBTAG00000034776	DDAH1	32397	ENSBTAT00000049235	GO:0000052(citrulline metabolic process);GO:0003073(regulation of systemic arterial blood pressure);GO:0006527(arginine catabolic process);GO:0008285(negative regulation of cell population proliferation);GO:0016403(dimethylargininase activity);GO:0043116(negative regulation of vascular permeability);GO:0045429(positive regulation of nitric oxide biosynthetic process);GO:1900038(negative regulatio…	NA	K01482	EC:3.5.3.18	dimethylarginine dimethylaminohydrolase 1 [Source:VGNC Symbol;Acc:VGNC:27939]	protein_coding	1.15075	0.022678	0.549893	0	0	0.022722	75.8436	6.24496	0.00164372	0.0453935	up	yes
ENSBTAG00000013702	ZNF296	16279	ENSBTAT00000018207	GO:0000122(negative regulation of transcription by RNA polymerase II);GO:0005634(nucleus);GO:0007283(spermatogenesis);GO:1990837(sequence-specific double-stranded DNA binding)	NA	NA	NA	zinc finger protein 296 [Source:VGNC Symbol;Acc:VGNC:37240]	protein_coding	14.0111	16.6706	12.8762	45.5599	32.3496	17.2355	0.457807	-1.12719	0.00167523	0.0459945	down	yes
ENSBTAG00000024773	POU3F2	42919	ENSBTAT00000034488	GO:0000978(RNA polymerase II cis-regulatory region sequence-specific DNA binding);GO:0000981(DNA-binding transcription factor activity, RNA polymerase II-specific);GO:0001228(DNA-binding transcription activator activity, RNA polymerase II-specific);GO:0003677(DNA binding);GO:0003700(DNA-binding transcription factor activity);GO:0005634(nucleus);GO:0005654(nucleoplasm);GO:0005667(transcription reg…	NA	NA	NA	POU class 3 homeobox 2 [Source:VGNC Symbol;Acc:VGNC:106871]	protein_coding	2.15452	1.68155	2.56099	7.04286	4.26353	5.73319	0.375423	-1.41341	0.00167876	0.0460205	down	yes
ENSBTAG00000009171	ENSBTAG00000009171	16804	ENSBTAT00000012086	GO:0016020(membrane);GO:0022857(transmembrane transporter activity);GO:0055085(transmembrane transport)	NA	NA	NA		protein_coding	1.38379	0	1.48982	0	0	0	9578.69	13.2256	0.00175391	0.0477378	up	yes
